# Supplementary material for: Intestinal Lymphatic Endothelial Cells Produce R-Spondin3
Source: Sci Rep. 2018 Jul 16;8:10719. doi: 10.1038/s41598-018-29100-7 (PMC6048029; doi:10.1038/s41598-018-29100-7)
Supplement: Supplementary file 2 — dataset2 [file 41598_2018_29100_MOESM2_ESM.xlsx]

## Sheet: Sheet1
Supplemetary table 2. List of up-regulated and down-regulated entities in LECs
LEC > VEC (FC>5)
GeneSymbol	ProbeName	[LEC](raw)	[VEC](raw)	[LEC](normalized)	[VEC](normalized)	GeneName	GenbankAccession	UniGeneID
Ccl21a	A_51_P129480	261362	475.979	4.24704	-4.62727	chemokine (C-C motif) ligand 21A (serine)	NM_011124	Mm.458815
Gm1987	A_66_P103716	250956	1444.85	3.5008	-3.71294	predicted gene 1987	NM_001193667	Mm.458815
Gm13304	A_55_P1955821	228424	7965.71	2.28789	-2.32725	predicted gene 13304	NM_001193666	Mm.407493
Aqp1	A_51_P125205	183489	23895.9	1.32308	-1.39115	aquaporin 1	NM_007472	Mm.18625
Timp2	A_52_P540219	140198	8859.6	1.8726	-1.88485	tissue inhibitor of metalloproteinase 2	NM_011594	Mm.206505
Fxyd6	A_52_P472302	134174	6611.17	2.03596	-2.08047	FXYD domain-containing ion transport regulator 6	NM_022004	Mm.208287
Mmrn1	A_51_P423290	113877	32.6989	5.5252	-6.01412	multimerin 1	NM_027613	Mm.389770
Prelp	A_52_P486260	95919.6	1655.73	2.75401	-2.87564	proline arginine-rich end leucine-rich repeat	NM_054077	Mm.214514
Adgrg3	A_51_P247694	84296.4	743.787	3.2851	-3.31271	adhesion G protein-coupled receptor G3	NM_173036	Mm.27995
Tspan18	A_52_P274496	80902	12350.9	1.27478	-1.21016	tetraspanin 18	NM_183180	Mm.274159
Pard6g	A_55_P2141786	68245.6	1149.7	2.79317	-2.87161	par-6 family cell polarity regulator gamma	NM_053117	Mm.24678
Reln	A_51_P365369	68176.3	6.20455	6.33633	-6.8607	reelin	NM_011261	Mm.425236
Lyve1	A_52_P686785	67172.6	25.2807	5.17755	-5.97145	lymphatic vessel endothelial hyaluronan receptor 1	NM_053247	Mm.396078
Thy1	A_55_P2072035	66910.2	43.3417	5.0201	-5.34553	thymus cell antigen 1, theta	NM_009382	Mm.3951
Stab1	A_51_P232371	65739.4	6121.18	1.58944	-1.60881	stabilin 1	NM_138672	Mm.220821
Fn1	A_55_P2130178	49165.8	6041.32	1.42554	-1.37255	fibronectin 1	NM_010233	Mm.193099
Cyp4b1	A_55_P2117959	47167.1	299.923	3.48705	-3.58337	cytochrome P450, family 4, subfamily b, polypeptide 1	NM_007823	Mm.1840
Tppp3	A_66_P126913	46582.3	2718.24	1.99811	-1.8743	tubulin polymerization-promoting protein family member 3	NM_026481	Mm.29358
Tbx1	A_55_P2051716	42415.7	22.4126	5.20993	-5.44951	T-box 1	NM_001285472	Mm.295194
Pcsk6	A_52_P376574	41878.5	864.194	2.71063	-2.66145	proprotein convertase subtilisin/kexin type 6	NM_011048	Mm.294007
Hsd3b7	A_55_P1982762	40410.3	6417.08	1.22221	-1.2059	hydroxy-delta-5-steroid dehydrogenase, 3 beta- and steroid delta-isomerase 7	NM_133943	Mm.157103
Cd63	A_55_P2000224	38087.1	1950.03	2.01257	-2.04854	CD63 antigen	NM_001282966	Mm.371552
Ifi27l2a	A_52_P90363	36332.5	1058.97	2.42011	-2.45379	interferon, alpha-inducible protein 27 like 2A	NM_029803	Mm.271275
Ptpn18	A_55_P2069306	35020.2	6821.72	1.07049	-1.06286	protein tyrosine phosphatase, non-receptor type 18	NM_011206	Mm.361
Dtx1	A_51_P202050	34167.7	13.6073	5.16004	-5.90737	deltex 1 homolog (Drosophila)	NM_008052	Mm.1645
Lgi4	A_55_P2033312	32435.1	130.637	3.76592	-3.9633	leucine-rich repeat LGI family, member 4	NM_144556	Mm.389870
Lcn2	A_55_P2070869	32162.3	211.601	3.54859	-3.47266	lipocalin 2	NM_008491	Mm.9537
Lgals3	A_55_P2171116	30987.6	1451.27	1.96827	-2.22141	lectin, galactose binding, soluble 3	NM_001145953	Mm.248615
Ehd1	A_51_P469008	28963.2	1688.41	1.95548	-1.91838	EH-domain containing 1	NM_010119	Mm.30169
Kbtbd11	A_52_P570240	28415.4	176.501	3.42355	-3.68068	kelch repeat and BTB (POZ) domain containing 11	NM_029116	Mm.46675
Tnxb	A_55_P1989296	28010.6	280.658	3.13822	-3.27617	tenascin XB	NM_031176	Mm.290527
Ackr2	A_52_P222073	27124.3	595.361	2.70272	-2.58033	atypical chemokine receptor 2	NM_021609	Mm.258105
Fndc1	A_51_P153423	26867	19.6786	5.06081	-5.12755	fibronectin type III domain containing 1	NM_001081416	Mm.379161
Comt	A_55_P1990653	26071.5	3148.07	1.41021	-1.4131	catechol-O-methyltransferase	NM_001111062	Mm.100940
Trf	A_55_P2037584	25725.5	305.108	3.07746	-3.09365	transferrin	NM_133977	Mm.37214
Gypc	A_55_P2076631	24943.3	1208.21	2.17114	-1.96994	glycophorin C	NM_001048207	Mm.292145
Fxyd1	A_55_P2137937	24766.1	3888.1	1.17441	-1.27019	FXYD domain-containing ion transport regulator 1	NM_052992	Mm.1491
Pdpn	A_55_P2746348	24353.2	7.43532	5.30705	-6.14375	podoplanin	NM_010329	Mm.2976
Gpr182	A_51_P436068	23898.5	1913.87	1.6578	-1.75794	G protein-coupled receptor 182	NM_007412	Mm.2857
Wnt2	A_52_P61864	23893.5	14.9191	5.01924	-5.39938	wingless-type MMTV integration site family, member 2	NM_023653	Mm.33653
Kcnj8	A_55_P2729468	22773	135.418	3.51981	-3.64733	potassium inwardly-rectifying channel, subfamily J, member 8	NM_008428	Mm.1482
Rtkn	A_55_P2012799	22547.2	324.438	2.93909	-2.95314	rhotekin	NM_133641	Mm.4139
Fgl2	A_52_P266132	21930.7	250.687	3.05672	-3.16757	fibrinogen-like protein 2	NM_008013	Mm.292100
Olfm1	A_51_P137236	21714	767.834	2.29776	-2.29731	olfactomedin 1	NM_019498	Mm.43278
Tspan18	A_55_P2000454	21701.8	3817.28	1.22269	-1.05788	tetraspanin 18	AK171054	Mm.274159
Gpihbp1	A_51_P331328	21534	3961.01	1.10356	-1.11249	GPI-anchored HDL-binding protein 1	NM_026730	Mm.46367
Tgfb3	A_51_P124748	21527.9	153.406	3.36529	-3.54079	transforming growth factor, beta 3	NM_009368	Mm.3992
Gmfg	A_55_P2097828	21242.9	367.291	2.78798	-2.83931	glia maturation factor, gamma	NM_022024	Mm.194536
Palm	A_55_P1979397	20303.7	3218.27	1.21137	-1.21939	paralemmin	NM_023128	Mm.34650
Sh3gl3	A_55_P2176792	20236.5	12.1416	4.80435	-5.67181	SH3-domain GRB2-like 3	NM_017400	Mm.736
Olfr1372-ps1	A_55_P2252251	20187	433.493	2.66165	-2.653	olfactory receptor 1372, pseudogene 1	NR_034155	Mm.253576
Pald1	A_55_P2893221	19688.5	3883.06	1.03724	-1.07822	phosphatase domain containing, paladin 1	NM_013753	Mm.269699
Tpcn1	A_52_P476560	19300.8	2181.54	1.48074	-1.43788	two pore channel 1	NM_145853	Mm.114054
Sh3tc1	A_55_P1965233	19292	3145.5	1.18843	-1.20158	SH3 domain and tetratricopeptide repeats 1	NM_194344	Mm.290429
Lbp	A_51_P454008	16814.5	465.965	2.32382	-2.62289	lipopolysaccharide binding protein	NM_008489	Mm.218846
Il33	A_55_P1964960	16754.7	213.655	2.92861	-3.13791	interleukin 33	NM_001164724	Mm.182359
H2-Ab1	A_55_P2146560	16439.4	3036.37	1.06214	-1.14797	histocompatibility 2, class II antigen A, beta 1	NM_207105	Mm.254067
H2-Ab1	A_55_P1962747	16364.7	3009.03	1.08519	-1.1314	histocompatibility 2, class II antigen A, beta 1	NM_207105	Mm.254067
Rcn3	A_55_P2046393	16150.9	1327.79	1.70161	-1.67628	reticulocalbin 3, EF-hand calcium binding domain	NM_026555	Mm.29997
Smyd2	A_51_P320105	16088.3	2217.7	1.36169	-1.27056	SET and MYND domain containing 2	NM_026796	Mm.156895
Sh3tc1	A_51_P297778	16085.1	2733.46	1.13882	-1.19148	SH3 domain and tetratricopeptide repeats 1	NM_194344	Mm.290429
Chst1	A_55_P2061620	15891.7	1836.95	1.43225	-1.45401	carbohydrate (keratan sulfate Gal-6) sulfotransferase 1	NM_023850	Mm.38021
Cd82	A_55_P2048794	15857	2272.35	1.33243	-1.24381	CD82 antigen	NM_001271432	Mm.4261
Cd82	A_55_P2503156	15581.2	2242.27	1.30714	-1.26301	CD82 antigen	NM_001271432	Mm.4261
Reln	A_55_P2715296	15383	8.13444	4.97237	-5.68601	reelin	AK082508
Wipf3	A_51_P316951	15043.8	2159.56	1.21169	-1.36204	WAS/WASL interacting protein family, member 3	NM_001167860	Mm.434326
H2-Eb1	A_55_P2156731	14831.9	1787.51	1.3203	-1.50576	histocompatibility 2, class II antigen E beta	NM_010382	Mm.22564
Sned1	A_52_P550147	14773	905.068	1.79184	-2.01032	sushi, nidogen and EGF-like domains 1	XM_006529317	Mm.271897
Aebp1	A_55_P2035662	14533.7	1905.4	1.40209	-1.30252	AE binding protein 1	NM_001291857	Mm.4665
Ctdspl	A_55_P2173968	14011	320.648	2.58698	-2.63583	CTD (carboxy-terminal domain, RNA polymerase II, polypeptide A) small phosphatase-like	NM_133710	Mm.439928
Col18a1	A_51_P191700	13969	900.483	1.86821	-1.86055	collagen, type XVIII, alpha 1	NM_009929	Mm.4352
Serping1	A_55_P1992889	13789.1	1728.95	1.3456	-1.42334	serine (or cysteine) peptidase inhibitor, clade G, member 1	NM_009776	Mm.38888
	A_55_P2718989	13616.3	1281.68	1.5518	-1.63079		BC004768	Mm.384762
LOC105245058	A_66_P132703	13244.3	1580.88	1.46569	-1.37425	uncharacterized LOC105245058	XR_871112	Mm.105069
Cfh	A_52_P309381	13137	70.4043	3.43844	-3.87868	complement component factor h	NM_009888	Mm.8655
Cald1	A_66_P105683	13097.2	1371.34	1.50761	-1.52136	caldesmon 1	NM_145575	Mm.308134
Sgsm1	A_52_P170985	12925.2	211.124	2.77139	-2.93793	small G protein signaling modulator 1	NM_172718	Mm.200203
Rnase4	A_51_P237383	12423.7	406.466	2.34745	-2.35974	ribonuclease, RNase A family 4	NM_021472	Mm.202665
Stt3b	A_52_P67200	12419.6	2160.71	1.15534	-1.14107	STT3, subunit of the oligosaccharyltransferase complex, homolog B (S. cerevisiae)	NM_024222	Mm.296158
Vldlr	A_51_P278334	12317.8	40.7418	3.80441	-4.20898	very low density lipoprotein receptor	NM_013703	Mm.4141
Cp	A_55_P2111302	12293	121.463	3.12649	-3.30807	ceruloplasmin	NM_007752	Mm.13787
Islr2	A_55_P2013730	12191.5	315.749	2.54145	-2.50288	immunoglobulin superfamily containing leucine-rich repeat 2	NM_001161536	Mm.186499
Lgals3	A_51_P101929	12150.7	552.688	1.98113	-2.25068	lectin, galactose binding, soluble 3	NM_010705	Mm.248615
Nr1h3	A_66_P120249	12052.8	936.42	1.68435	-1.77509	nuclear receptor subfamily 1, group H, member 3	NM_013839	Mm.22690
Plac9a	A_51_P215627	11645.6	683.205	1.8828	-1.9819	placenta specific 9a	NM_207229	Mm.439926
Pvrl2	A_55_P2167025	11574.7	611.316	2.04136	-1.97492	poliovirus receptor-related 2	NM_008990	Mm.4341
C77080	A_55_P2097553	11568.6	971.098	1.64148	-1.70635	expressed sequence C77080	NM_001033189	Mm.331907
Prox1	A_66_P101490	11492.7	237.608	2.62971	-2.73965	prospero homeobox 1	NM_008937	Mm.132579
Maf	A_51_P405167	11124.6	27.3462	4.22493	-4.21664	avian musculoaponeurotic fibrosarcoma (v-maf) AS42 oncogene homolog	NM_001025577	Mm.439772
Map4k2	A_66_P130683	11020.1	869.861	1.74119	-1.6954	mitogen-activated protein kinase kinase kinase kinase 2	NM_009006	Mm.25860
Hist1h2bc	A_55_P2109122	11017.3	1219.9	1.46267	-1.48564	histone cluster 1, H2bc	NM_023422	Mm.261676
Lyl1	A_51_P143190	11000.9	1920.84	1.16557	-1.1256	lymphoblastomic leukemia 1	NM_008535	Mm.4925
Angptl4	A_51_P338443	10947.7	924.954	1.71508	-1.62339	angiopoietin-like 4	NM_020581	Mm.196189
Kctd17	A_52_P35057	10868.6	1727.18	1.18724	-1.2398	potassium channel tetramerisation domain containing 17	NM_001289671	Mm.390816
Ptgfrn	A_55_P2787566	10521.1	501.873	2.12806	-2.03513	prostaglandin F2 receptor negative regulator	NM_011197	Mm.24807
Trf	A_55_P2037585	10484.7	110.528	3.14758	-3.19352	transferrin	NM_133977	Mm.37214
Megf6	A_55_P2076866	10468.7	653.073	1.9019	-1.87418	multiple EGF-like-domains 6	NM_001162977	Mm.275216
Cpne7	A_55_P2150962	10419.1	228.717	2.73363	-2.54927	copine VII	NM_170684	Mm.36434
Mrc1	A_55_P1988108	10345.9	3.88309	5.5295	-5.62344	mannose receptor, C type 1	NM_008625	Mm.2019
Ntn1	A_55_P2162935	10342.2	170.086	2.82793	-2.87158	netrin 1	NM_008744	Mm.39095
Serpine2	A_55_P2902822	10334.2	403.64	2.29228	-2.15931	serine (or cysteine) peptidase inhibitor, clade E, member 2	NM_009255	Mm.3093
Adgrg3	A_52_P397401	10297.7	59.2042	3.5998	-3.61599	adhesion G protein-coupled receptor G3	NM_173036	Mm.27995
Arhgdib	A_52_P515247	10277.6	1223.73	1.44195	-1.40158	Rho, GDP dissociation inhibitor (GDI) beta	NM_007486	Mm.2241
Ppfibp1	A_52_P443846	10137.3	1719.16	1.18537	-1.1479	PTPRF interacting protein, binding protein 1 (liprin beta 1)	NM_026221	Mm.103382
Col23a1	A_52_P441036	10020.1	110.66	3.12763	-3.14636	collagen, type XXIII, alpha 1	NM_153393	Mm.154093
Myo5b	A_55_P2096081	10002.4	23.5745	4.16027	-4.342	myosin VB	NM_201600	Mm.260098
Lcn2	A_51_P510156	9930.63	37.0115	3.85371	-3.98743	lipocalin 2	NM_008491	Mm.9537
Slc39a4	A_51_P103222	9562.06	59.6795	3.48075	-3.61657	solute carrier family 39 (zinc transporter), member 4	NM_028064	Mm.276829
Rab3il1	A_55_P1994927	9264.28	1234.99	1.29678	-1.38377	RAB3A interacting protein (rabin3)-like 1	NM_144538	Mm.281969
H2-Ab1	A_52_P683598	9055.94	1621.29	1.13558	-1.11952	histocompatibility 2, class II antigen A, beta 1	NM_207105	Mm.254067
Tppp3	A_51_P246924	9047.35	442.151	2.15606	-1.9722	tubulin polymerization-promoting protein family member 3	NM_026481	Mm.29358
Psen2	A_55_P2036280	8889.11	983.641	1.61274	-1.33646	presenilin 2	NM_011183	Mm.330850
C2	A_51_P497985	8801.97	24.3705	3.95128	-4.31864	complement component 2 (within H-2S)	NM_013484	Mm.283217
Sema3d	A_55_P2502791	8667.19	13.5101	4.47888	-4.61988	sema domain, immunoglobulin domain (Ig), short basic domain, secreted, (semaphorin) 3D	NM_028882	Mm.89313
Susd4	A_55_P1954393	8621.95	77.0173	3.19016	-3.3899	sushi domain containing 4	NM_144796	Mm.331052
Slc45a3	A_55_P2092611	8603.67	894.809	1.52154	-1.51714	solute carrier family 45, member 3	NM_145977	Mm.200307
Nr2f2	A_55_P2128283	8595.48	586.513	1.78633	-1.86039	nuclear receptor subfamily 2, group F, member 2	NM_009697	Mm.158143
Tmod2	A_52_P451614	8572.13	443.635	1.99606	-2.04952	tropomodulin 2	NM_001038710	Mm.291880
Ctnnal1	A_52_P372151	8290.93	816.564	1.57777	-1.5395	catenin (cadherin associated protein), alpha-like 1	NM_018761	Mm.218891
Emid1	A_55_P1954277	8245.78	1086.19	1.34487	-1.35288	EMI domain containing 1	NM_080595	Mm.840
Ltc4s	A_55_P2015292	8150.8	794.063	1.56877	-1.56423	leukotriene C4 synthase	NM_008521	Mm.245151
	A_30_P01017482	8106.2	174.782	2.57158	-2.73719
Ppfibp1	A_55_P2731071	7996.7	1474.66	1.07963	-1.13277	PTPRF interacting protein, binding protein 1 (liprin beta 1)	NM_001170433	Mm.103382
Prox1	A_55_P2733097	7993.03	178.778	2.63667	-2.61921	prospero homeobox 1	XM_006497124	Mm.392678
Mical2	A_66_P117293	7928.05	360.687	1.99364	-2.23788	microtubule associated monooxygenase, calponin and LIM domain containing 2	NM_177282	Mm.52312
Pgm5	A_51_P451052	7873.68	1439.85	1.15138	-1.07312	phosphoglucomutase 5	NM_175013	Mm.105222
Fam102b	A_51_P196629	7844.44	891.001	1.45083	-1.46072	family with sequence similarity 102, member B	NM_001163567	Mm.69013
Col23a1	A_55_P2086978	7790.49	108.084	2.88874	-3.05612	collagen, type XXIII, alpha 1	NM_153393	Mm.154093
Piezo2	A_55_P2482633	7737.14	376.865	2.00418	-2.12888	piezo-type mechanosensitive ion channel component 2	NM_001039485	Mm.158720
Gm525	A_55_P2017977	7706.06	786.709	1.57563	-1.48984	predicted gene 525	NM_001033266	Mm.342127
C3	A_51_P110301	7704.87	58.1946	3.31155	-3.51056	complement component 3	NM_009778	Mm.19131
Fmnl2	A_51_P222936	7525.02	979.687	1.37148	-1.3432	formin-like 2	NM_172409	Mm.394427
Loxl2	A_52_P480351	7078.55	320.752	2.29974	-1.93756	lysyl oxidase-like 2	NM_033325	Mm.116714
5230400M03Rik	A_55_P2258832	6997.44	1130.85	1.34121	-1.06159	RIKEN cDNA 5230400M03 gene	AK030345	Mm.274277
Gucy1b3	A_52_P179068	6959.65	285.383	2.24753	-2.13389	guanylate cyclase 1, soluble, beta 3	NM_017469	Mm.9445
Abhd17b	A_51_P494541	6911.1	1001.04	1.28017	-1.28062	abhydrolase domain containing 17B	NM_146096	Mm.28796
Arhgef40	A_52_P251615	6827.52	794.565	1.44166	-1.43484	Rho guanine nucleotide exchange factor (GEF) 40	NM_198249	Mm.9239
Apba2	A_55_P2212603	6731.8	88.9478	3.01509	-3.00018	amyloid beta (A4) precursor protein-binding, family A, member 2	NM_001291166	Mm.4657
Pvrl2	A_52_P188678	6667.46	653.377	1.52321	-1.60132	poliovirus receptor-related 2	NM_001159724	Mm.4341
Rarb	A_51_P202440	6654.77	1290.81	1.04676	-1.09273	retinoic acid receptor, beta	NM_011243	Mm.259318
	A_30_P01021493	6640.07	10.195	4.50953	-4.61103
Itgav	A_55_P2637546	6605.15	639.21	1.61789	-1.52471	integrin alpha V	NM_008402	Mm.227
Khdrbs3	A_51_P425962	6533.15	52.1065	3.27907	-3.46448	KH domain containing, RNA binding, signal transduction associated 3	NM_010158	Mm.17964
Il6ra	A_55_P2068892	6486.16	1066.76	1.22285	-1.15465	interleukin 6 receptor, alpha	NM_010559	Mm.2856
Tshz2	A_52_P158431	6466.25	745.625	1.46624	-1.42354	teashirt zinc finger family member 2	NM_080455	Mm.315789
Gprc5b	A_51_P173709	6310.19	1062	1.18906	-1.15521	G protein-coupled receptor, family C, group 5, member B	NM_022420	Mm.103439
Ndrg2	A_51_P176352	6300.23	321.564	2.00144	-2.06416	N-myc downstream regulated gene 2	NM_013864	Mm.26722
Gng2	A_55_P2808656	6213.86	163.111	2.48325	-2.54169	guanine nucleotide binding protein (G protein), gamma 2	NM_010315	Mm.41737
Olfm1	A_55_P2160286	6174.1	219.691	2.27221	-2.31385	olfactomedin 1	NM_001038612	Mm.43278
H6pd	A_55_P1975510	6164.91	314.334	2.06198	-2.00511	hexose-6-phosphate dehydrogenase (glucose 1-dehydrogenase)	NM_173371	Mm.22183
Tmem141	A_51_P348183	6150.07	442.813	1.84707	-1.72214	transmembrane protein 141	NM_001040130	Mm.271147
Rspo3	A_55_P2163659	6038	11.1187	4.39452	-4.4638	R-spondin 3 homolog (Xenopus laevis)	NM_028351	Mm.45191
Maf	A_55_P2633949	5966.59	29.4178	3.75485	-3.6826	avian musculoaponeurotic fibrosarcoma (v-maf) AS42 oncogene homolog	AK132165	Mm.275549
Apol7b	A_55_P2019113	5930.46	221.908	2.25085	-2.26263	apolipoprotein L 7b	NM_001024848	Mm.440965
Dmtn	A_52_P216600	5857.12	316.579	1.96093	-2.022	dematin actin binding protein	NM_013514	Mm.210863
Dapk2	A_51_P126198	5838.17	416.29	1.80371	-1.77952	death-associated protein kinase 2	NM_010019	Mm.335252
Ift43	A_51_P376883	5825.9	826.394	1.26505	-1.3259	intraflagellar transport 43	NM_029601	Mm.292345
Nrxn2	A_55_P1954061	5720.18	102.563	2.65258	-2.92227	neurexin II	NM_001205234	Mm.329616
Mtss1	A_52_P601055	5719.08	195.795	2.39151	-2.25024	metastasis suppressor 1	NM_144800	Mm.215481
Cp	A_55_P2853032	5682.87	169.888	2.51903	-2.3183	ceruloplasmin	AK033842	Mm.13787
Myo7a	A_55_P2059357	5594.72	73.2934	2.99092	-3.03669	myosin VIIA	NM_008663	Mm.1403
Itga9	A_51_P382970	5521.6	537.477	1.53013	-1.60406	integrin alpha 9	NM_133721	Mm.335520
Hspa12a	A_55_P2723230	5486.18	23.6961	3.80672	-3.82166	heat shock protein 12A	NM_175199	Mm.39739
Stab2	A_55_P1974028	5412.56	721.359	1.34271	-1.33818	stabilin 2	NM_138673	Mm.279611
Olfr1383	A_55_P1987284	5393.67	121.22	2.64677	-2.60217	olfactory receptor 1383	NM_207574	Mm.278373
Slc9a9	A_55_P2796796	5354.34	15.8539	4.05384	-4.11925	solute carrier family 9 (sodium/hydrogen exchanger), member 9	NM_177909	Mm.326125
Scn3b	A_55_P2487654	5341.22	91.5976	2.84566	-2.79343	sodium channel, voltage-gated, type III, beta	NM_178227	Mm.290083
Dnah6	A_55_P2030269	5271.97	404.627	1.67158	-1.80547	dynein, axonemal, heavy chain 6	NM_001164669	Mm.333166
Nr1h3	A_52_P546421	5252.79	386.114	1.72756	-1.81179	nuclear receptor subfamily 1, group H, member 3	NM_013839	Mm.22690
Cpne2	A_55_P1984561	5145.67	533.475	1.5061	-1.53714	copine II	NM_153507	Mm.291815
Hspa4l	A_55_P2173737	5107.48	506.585	1.26425	-1.84286	heat shock protein 4 like	NM_011020	Mm.39330
Gpx3	A_51_P292008	5078.95	42.4447	3.40825	-3.26793	glutathione peroxidase 3	NM_008161	Mm.200916
2310007L24Rik	A_55_P2105694	5073.6	207.297	2.19555	-2.19106	RIKEN cDNA 2310007L24 gene	NM_029345	Mm.159539
Enho	A_55_P2153517	5009.94	904.129	1.11071	-1.13286	energy homeostasis associated	NM_027147	Mm.372459
Sord	A_55_P1953301	4768.87	359.361	1.79056	-1.71295	sorbitol dehydrogenase	NM_146126	Mm.371580
Cd55	A_55_P2101585	4748.08	408.445	1.66567	-1.64683	CD55 antigen	NM_010016	Mm.101591
Dennd2a	A_51_P155085	4613.22	9.19375	4.16803	-4.57625	DENN/MADD domain containing 2A	NM_172477	Mm.440021
Reep1	A_55_P2011146	4608.43	45.559	3.08356	-3.35021	receptor accessory protein 1	NM_178608	Mm.146332
Timp2	A_65_P12392	4553.08	298.041	1.85228	-1.85435	tissue inhibitor of metalloproteinase 2	NM_011594	Mm.206505
Adamts15	A_51_P311038	4541.14	26.7288	3.68536	-3.49653	a disintegrin-like and metallopeptidase (reprolysin type) with thrombospondin type 1 motif, 15	NM_001024139	Mm.65867
Sirpa	A_52_P170635	4527.23	178.488	2.08815	-2.34996	signal-regulatory protein alpha	NM_007547	Mm.1682
Map1b	A_55_P2736919	4516.85	245.448	1.88014	-2.09507	microtubule-associated protein 1B	NM_008634	Mm.4173
Fndc1	A_55_P2716767	4477.79	56.2122	3.14364	-2.9455	fibronectin type III domain containing 1	AK029312	Mm.437823
Pacsin3	A_51_P282630	4450.58	168.909	2.19603	-2.29702	protein kinase C and casein kinase substrate in neurons 3	NM_030880	Mm.236650
Cp	A_52_P597002	4396.22	80.5841	2.82167	-2.72133	ceruloplasmin	NM_001276250	Mm.13787
Olfr1372-ps1	A_51_P471134	4366.71	113.126	2.43145	-2.61248	olfactory receptor 1372, pseudogene 1	NR_034155	Mm.253576
Igfbp5	A_52_P281702	4336.19	167.405	2.25988	-2.20851	insulin-like growth factor binding protein 5	NM_010518	Mm.405761
Ncf2	A_55_P2806229	4302.21	42.6968	3.17731	-3.25086	neutrophil cytosolic factor 2	NM_010877	Mm.270307
Tbc1d16	A_66_P139841	4302.2	408.86	1.56504	-1.60373	TBC1 domain family, member 16	NM_172443	Mm.205263
Adgra3	A_51_P282523	4269.86	779.746	1.11177	-1.11472	adhesion G protein-coupled receptor A3	NM_054044	Mm.87046
Add3	A_52_P167249	4247.33	358.605	1.67511	-1.66436	adducin 3 (gamma)	NM_013758	Mm.426080
Kbtbd11	A_55_P2075213	4159.18	65.2098	2.8052	-2.96323	kelch repeat and BTB (POZ) domain containing 11	NM_029116	Mm.46675
Zbp1	A_55_P1994042	4150.84	300.746	1.75825	-1.80191	Z-DNA binding protein 1	NM_001139519	Mm.116687
Ltbp3	A_51_P233101	4128.77	528.752	1.35755	-1.38088	latent transforming growth factor beta binding protein 3	NM_008520	Mm.182396
Prkcz	A_52_P284889	4100.9	73.5247	2.74934	-2.82561	protein kinase C, zeta	NM_008860	Mm.28561
Ppfibp1	A_55_P2714763	4088.37	757.949	1.03301	-1.17171	PTPRF interacting protein, binding protein 1 (liprin beta 1)	AK054500
Nrcam	A_55_P2003541	4060.36	4.96098	4.52725	-4.92289	neuronal cell adhesion molecule	NM_176930	Mm.208439
Sst	A_55_P2837304	3951.23	266.551	0.932342	-2.73086	somatostatin	NM_009215	Mm.2453
Rabgap1l	A_52_P506529	3949.74	552.5	1.32115	-1.28993	RAB GTPase activating protein 1-like	NM_001038621	Mm.25833
Nr3c2	A_66_P110473	3945.58	567.014	1.30811	-1.26405	nuclear receptor subfamily 3, group C, member 2	XM_006530577	Mm.324393
Rftn2	A_51_P245631	3921.47	48.9185	2.72675	-3.37149	raftlin family member 2	NM_028713	Mm.292050
Prkcz	A_66_P100158	3916.89	125.101	2.33894	-2.40297	protein kinase C, zeta	NM_008860	Mm.28561
Gjc2	A_55_P2047962	3908.6	112.736	2.49196	-2.39705	gap junction protein, gamma 2	NM_175452	Mm.40016
Ptpn14	A_55_P2794235	3888.27	715.99	1.02005	-1.19444	protein tyrosine phosphatase, non-receptor type 14	NM_008976	Mm.4498
Flt4	A_51_P179531	3784.66	273.229	1.81485	-1.7505	FMS-like tyrosine kinase 4	NM_008029	Mm.3291
C3	A_55_P2038525	3740.73	383.841	1.63538	-1.42274	complement component 3	NM_009778	Mm.19131
Gpm6a	A_52_P566681	3730	7.05786	3.25579	-5.56331	glycoprotein m6a	NM_153581	Mm.241700
Plau	A_55_P2842483	3703.01	286.808	1.73659	-1.72733	plasminogen activator, urokinase	NM_008873	Mm.4183
Gm32566	A_55_P2727704	3656.13	494.739	1.31622	-1.34273	predicted gene, 32566	XR_865328	Mm.361
Cpq	A_55_P2925756	3647.74	252.974	1.75702	-1.8663	carboxypeptidase Q	NM_018755	Mm.158251
Fn1	A_51_P100856	3641.7	396.284	1.49162	-1.48176	fibronectin 1	NM_010233	Mm.193099
Enho	A_51_P497090	3631.47	633.607	1.16635	-1.12592	energy homeostasis associated	NM_027147	Mm.372459
Flnc	A_55_P1975400	3623.57	51.7428	2.9267	-2.97659	filamin C, gamma	NM_001081185	Mm.39046
Hjurp	A_55_P2743366	3616.9	402.129	1.48239	-1.46001	Holliday junction recognition protein	BC100378	Mm.384762
Uhrf1bp1l	A_55_P2188464	3606.8	667.773	1.13479	-1.07188	UHRF1 (ICBP90) binding protein 1-like	NM_029166	Mm.268922
Pkdcc	A_55_P1999790	3582.98	590.798	1.16032	-1.21348	protein kinase domain containing, cytoplasmic	NM_134117	Mm.311974
Ehd1	A_55_P2045258	3562.39	210.4	1.96836	-1.88665	EH-domain containing 1	NM_010119	Mm.30169
Hist1h2bm	A_55_P2177154	3545.17	642.331	1.12772	-1.11012	histone cluster 1, H2bm	NM_178200	Mm.277425
Map4k2	A_52_P204689	3517.7	265.415	1.75721	-1.74447	mitogen-activated protein kinase kinase kinase kinase 2	NM_009006	Mm.25860
P3h3	A_51_P149699	3498.35	189.886	1.94554	-2.0313	prolyl 3-hydroxylase 3	NM_013534	Mm.35708
Ahnak2	A_55_P2734762	3483.62	91.2324	2.46553	-2.56274	AHNAK nucleoprotein 2	XM_006543025	Mm.313169
Mboat1	A_51_P349495	3466.34	17.9994	3.58225	-3.78045	membrane bound O-acyltransferase domain containing 1	NM_153546	Mm.89682
Arhgef16	A_66_P123843	3455.83	35.9681	3.22134	-3.1382	Rho guanine nucleotide exchange factor (GEF) 16	NM_001112744	Mm.38481
Mapkapk3	A_55_P2009762	3442.35	266.691	1.67533	-1.7882	mitogen-activated protein kinase-activated protein kinase 3	NM_178907	Mm.222612
Rgs9	A_55_P2032232	3428.74	188.621	1.97169	-1.9858	regulator of G-protein signaling 9	NM_011268	Mm.38548
Prrt1	A_55_P2129771	3403.34	83.3284	2.54545	-2.57992	proline-rich transmembrane protein 1	XM_006536613	Mm.383289
Vav3	A_55_P2804601	3394.92	625.67	1.10211	-1.11116	vav 3 oncogene	NM_020505	Mm.282257
Sulf2	A_52_P193925	3393.14	70.483	2.64059	-2.72199	sulfatase 2	NM_028072	Mm.1011
Aph1b	A_52_P456750	3381.44	333.701	1.56829	-1.54609	anterior pharynx defective 1b homolog (C. elegans)	NM_177583	Mm.41291
Enpp3	A_52_P379277	3365.72	628.615	1.15161	-1.04243	ectonucleotide pyrophosphatase/phosphodiesterase 3	NM_134005	Mm.338425
	A_66_P118460	3357.11	39.075	3.0936	-3.1046		XM_006543025	Mm.313169
Gm14964	A_66_P105480	3350.26	6.14763	3.98729	-4.87611	predicted gene 14964	AK045826	Mm.440261
Fam107b	A_55_P2023772	3328.2	346.254	1.46741	-1.5708	family with sequence similarity 107, member B	NM_025626	Mm.277864
Flrt3	A_55_P2144556	3321.83	62.5786	2.77252	-2.73102	fibronectin leucine rich transmembrane protein 3	NM_001172160	Mm.426781
Rgs9	A_55_P1969032	3321.09	172.556	2.04041	-1.99949	regulator of G-protein signaling 9	NM_011268	Mm.38548
Slc6a9	A_55_P1973838	3289.69	383.722	1.40726	-1.46594	solute carrier family 6 (neurotransmitter transporter, glycine), member 9	NM_008135	Mm.244549
Tmco4	A_51_P232824	3280.04	461.851	1.23998	-1.36161	transmembrane and coiled-coil domains 4	NM_029857	Mm.122336
Wipf3	A_55_P2714752	3270.19	566.464	1.29317	-1.00952	WAS/WASL interacting protein family, member 3	BC044880	Mm.434326
Kcnk5	A_52_P514352	3250.66	289.23	1.61656	-1.64726	potassium channel, subfamily K, member 5	NM_021542	Mm.68998
Snx8	A_52_P77245	3208.09	572.607	1.14889	-1.11058	sorting nexin 8	NM_172277	Mm.27098
Plekha4	A_55_P1956593	3175.99	89.722	2.36359	-2.55539	pleckstrin homology domain containing, family A (phosphoinositide binding specific) member 4	NM_148927	Mm.274158
Alox12e	A_51_P471659	3171.42	21.1131	3.26232	-3.7419	arachidonate lipoxygenase, epidermal	NM_145684	Mm.274093
Lpl	A_51_P259296	3160.19	134.044	1.95015	-2.38246	lipoprotein lipase	NM_008509	Mm.1514
Ank3	A_51_P467971	3159.88	205.671	1.92123	-1.79361	ankyrin 3, epithelial	NM_146005	Mm.235960
Ecm2	A_55_P2011912	3150.57	313.421	1.64115	-1.46167	extracellular matrix protein 2, female organ and adipocyte specific	NM_001012324	Mm.386931
	A_30_P01027245	3139.88	516.888	1.1576	-1.21856
	A_55_P2119927	3135.61	40.3139	3.11153	-2.94317		CB193388	Mm.453171
Rnf141	A_51_P498257	3117.54	458.196	1.27202	-1.26773	ring finger protein 141	XM_006508123	Mm.96867
Prkcq	A_52_P72587	3115.42	7.3277	4.22933	-4.27589	protein kinase C, theta	NM_008859	Mm.329993
	A_51_P205000	3114.54	327.387	1.43773	-1.58559		AF000427	Mm.19379
	A_30_P01022120	3101.3	492.894	1.25371	-1.17319
Nsg1	A_52_P467726	3098.78	215.425	1.79453	-1.82529	neuron specific gene family member 1	NM_010942	Mm.7414
Nr2f1	A_55_P2074281	3092.24	136.077	2.09568	-2.18386	nuclear receptor subfamily 2, group F, member 1	NM_010151	Mm.439653
Ccl2	A_51_P286737	3088.51	66.5145	2.18609	-3.12438	chemokine (C-C motif) ligand 2	NM_011333	Mm.290320
Gramd1b	A_52_P325116	3075.51	324.206	1.53297	-1.48625	GRAM domain containing 1B	XM_011242484	Mm.138434
Ralgps2	A_55_P2490549	3058.87	452.216	1.25302	-1.27827	Ral GEF with PH domain and SH3 binding motif 2	NM_001159965	Mm.28376
Phldb3	A_66_P129622	3057.35	86.2839	2.38531	-2.53511	pleckstrin homology-like domain, family B, member 3	NM_001102613	Mm.333663
Cnrip1	A_51_P460048	3047.7	592.487	1.07989	-1.05635	cannabinoid receptor interacting protein 1	NM_029861	Mm.425666
Fam124a	A_55_P2486634	3010.99	462.889	1.15222	-1.32265	family with sequence similarity 124, member A	NM_001243857	Mm.291864
Il33	A_55_P2614900	2968.16	31.6118	3.09541	-3.23093	interleukin 33	NM_001164724	Mm.182359
Hist1h2bb	A_55_P2500536	2941.55	495.045	1.19156	-1.15276	histone cluster 1, H2bb	NM_175664	Mm.390567
Celf2	A_55_P2005570	2884.1	105.089	2.12734	-2.42447	CUGBP, Elav-like family member 2	NM_010160	Mm.398543
Reln	A_66_P108810	2875.16	3.22406	4.71007	-4.86385	reelin	NM_011261	Mm.425236
Prelp	A_65_P16773	2869.97	41.9697	2.85205	-3.01686	proline arginine-rich end leucine-rich repeat	NM_054077	Mm.214514
Serpinb6b	A_55_P2013043	2856.22	524.99	1.13243	-1.08469	serine (or cysteine) peptidase inhibitor, clade B, member 6b	NM_011454	Mm.36526
Cldn11	A_51_P409452	2850.17	33.1673	3.07287	-3.12565	claudin 11	NM_008770	Mm.4425
Apobec1	A_55_P2099560	2847.29	324.803	1.42447	-1.48086	apolipoprotein B mRNA editing enzyme, catalytic polypeptide 1	NM_031159	Mm.3333
Loxl2	A_55_P2131348	2844.3	174.271	1.81659	-1.98546	lysyl oxidase-like 2	NM_033325	Mm.116714
Rftn2	A_52_P681456	2841.68	29.5407	3.17328	-3.188	raftlin family member 2	NM_028713	Mm.292050
Stxbp6	A_55_P2003638	2839.09	237.808	1.5613	-1.78963	syntaxin binding protein 6 (amisyn)	NM_144552	Mm.285400
Tbc1d4	A_55_P2905445	2817.78	339.666	1.39714	-1.4286	TBC1 domain family, member 4	NM_001081278	Mm.320639
Cp	A_55_P2626135	2801.78	62.4386	2.31914	-2.94199	ceruloplasmin	NM_007752	Mm.13787
Itih5	A_55_P2077048	2788.13	55.7162	2.66164	-2.75679	inter-alpha (globulin) inhibitor H5	NM_172471	Mm.313876
	A_55_P2127357	2745.35	433.822	1.20925	-1.22594
Gm1673	A_55_P1964965	2731.29	11.7972	3.57565	-4.05272	predicted gene 1673	NM_001033458	Mm.4923
Abi3bp	A_51_P358037	2705.79	13.9746	3.528	-3.84248	ABI gene family, member 3 (NESH) binding protein	NM_001014423	Mm.209236
Pla2g7	A_66_P119034	2685.38	93.4272	2.18685	-2.43166	phospholipase A2, group VII (platelet-activating factor acetylhydrolase, plasma)	NM_013737	Mm.9277
	A_55_P2729578	2603.45	333.28	1.35458	-1.38441		AK033180	Mm.446024
Ube2e2	A_51_P434697	2587.17	409.067	1.17957	-1.25477	ubiquitin-conjugating enzyme E2E 2	NM_144839	Mm.23551
Mpp7	A_51_P378227	2584	126.568	1.99225	-2.13275	membrane protein, palmitoylated 7 (MAGUK p55 subfamily member 7)	NM_001081287	Mm.133293
Igsf3	A_51_P327632	2574.91	152.393	1.95497	-1.89705	immunoglobulin superfamily, member 3	NM_207205	Mm.489667
Kcnn3	A_55_P1997554	2566.78	98.789	2.26851	-2.20433	potassium intermediate/small conductance calcium-activated channel, subfamily N, member 3	NM_080466	Mm.120250
C230071I02Rik	A_51_P201024	2566.49	449.666	1.10632	-1.17992	RIKEN cDNA C230071I02 gene	AK082631	Mm.421365
Ank	A_51_P155152	2561.83	393.294	1.35584	-1.12103	progressive ankylosis	NM_020332	Mm.265264
Rcn3	A_66_P116325	2553.86	210.975	1.72467	-1.64623	reticulocalbin 3, EF-hand calcium binding domain	NM_026555	Mm.29997
Dennd4a	A_55_P2843354	2546.56	477.208	1.14855	-1.04068	DENN/MADD domain containing 4A	NM_001162917	Mm.222473
Palm	A_52_P325444	2531.66	306.38	1.42865	-1.39142	paralemmin	NM_023128	Mm.34650
H19	A_55_P2903297	2493.4	14.4539	3.71968	-3.4842	H19, imprinted maternally expressed transcript	NR_130973	Mm.14802
Ablim2	A_55_P2717892	2473.81	35.3152	2.73404	-3.16964	actin-binding LIM protein 2	AK053580	Mm.254446
Tspan18	A_55_P2001583	2446.26	318.486	1.38805	-1.32659	tetraspanin 18	NM_183180	Mm.274159
Bmp2k	A_51_P337944	2433.98	164.202	1.77941	-1.88374	BMP2 inducible kinase	NM_080708	Mm.281490
Dlg1	A_55_P1957900	2426.27	284.378	1.41882	-1.44741	discs, large homolog 1 (Drosophila)	NM_007862	Mm.382
Nrxn2	A_55_P1954067	2419.89	68.8223	2.46026	-2.44903	neurexin II	NM_001205234	Mm.329616
Adamtsl1	A_55_P2743927	2419.19	36.1419	2.77585	-3.06223	ADAMTS-like 1	BC139367	Mm.331690
Map4k2	A_51_P458291	2415.81	180.41	1.71859	-1.79794	mitogen-activated protein kinase kinase kinase kinase 2	NM_009006	Mm.25860
Lhfp	A_55_P2786427	2399.5	178.164	1.76344	-1.7614	lipoma HMGIC fusion partner	NM_175386	Mm.118617
Slc16a9	A_51_P493117	2375.4	157.331	1.78633	-1.90334	solute carrier family 16 (monocarboxylic acid transporters), member 9	NM_025807	Mm.19325
Tmod2	A_55_P1976584	2370.51	125.49	2.01172	-2.0012	tropomodulin 2	NM_001038710	Mm.291880
Celsr1	A_51_P440743	2351.75	118.485	2.08537	-1.99896	cadherin, EGF LAG seven-pass G-type receptor 1 (flamingo homolog, Drosophila)	NM_009886	Mm.22680
Trpc3	A_51_P317695	2344.22	25.5013	3.1748	-3.12097	transient receptor potential cation channel, subfamily C, member 3	NM_019510	Mm.74363
Adamtsl1	A_55_P2016069	2327.82	87.8241	2.24478	-2.25682	ADAMTS-like 1	NM_029967	Mm.331690
Slc16a11	A_51_P489720	2316.09	329.931	1.31343	-1.27139	solute carrier family 16 (monocarboxylic acid transporters), member 11	NM_153081	Mm.289238
Myh10	A_55_P2774726	2270.35	243.138	1.55509	-1.44135	myosin, heavy polypeptide 10, non-muscle	NM_175260	Mm.218233
Ston2	A_65_P05040	2259.04	4.07183	4.13346	-4.75574	stonin 2	NM_175367	Mm.23125
	A_55_P2164841	2236.05	310.133	1.00811	-1.61525
Ankrd6	A_52_P84487	2233.81	30.0928	2.81469	-3.17263	ankyrin repeat domain 6	NM_001012450	Mm.214766
Ank2	A_55_P2131288	2221.62	7.36018	3.69993	-4.3111	ankyrin 2, brain	NM_178655	Mm.220242
H2-Ab1	A_55_P2741874	2216.65	408.376	1.09331	-1.12048	histocompatibility 2, class II antigen A, beta 1	NM_207105	Mm.254067
Rab3il1	A_51_P451759	2216.22	209.825	1.59354	-1.58068	RAB3A interacting protein (rabin3)-like 1	XR_877692	Mm.281969
Aatk	A_55_P2042156	2211.49	359.259	1.17667	-1.21862	apoptosis-associated tyrosine kinase	NM_007377	Mm.6826
Frmd6	A_55_P2793383	2203.33	214.5	1.54354	-1.59047	FERM domain containing 6	NM_028127	Mm.2962
Synm	A_51_P404875	2202.43	420.134	1.0773	-1.08625	synemin, intermediate filament protein	NM_201639	Mm.60526
Nqo1	A_51_P424338	2198.79	378.235	1.23447	-1.07826	NAD(P)H dehydrogenase, quinone 1	NM_008706	Mm.252
Zmynd8	A_55_P2720839	2187.8	325.131	1.23996	-1.28381	zinc finger, MYND-type containing 8	AK003657
Ccdc69	A_52_P429364	2186.69	81.9967	2.32487	-2.18554	coiled-coil domain containing 69	NM_177471	Mm.22361
Twsg1	A_55_P2931971	2174.1	298.719	1.43611	-1.20082	twisted gastrulation homolog 1 (Drosophila)	NM_023053	Mm.10153
Fndc1	A_55_P1989524	2150.88	11.5273	3.49925	-3.81785	fibronectin type III domain containing 1	NM_001081416	Mm.379161
Muc3a	A_55_P2153762	2136.5	237.67	1.41729	-1.5243	mucin 3A, cell surface associated	XM_006504546
Mtss1	A_52_P421947	2133.1	53.413	2.59277	-2.50022	metastasis suppressor 1	AK134122	Mm.394414
Fxyd1	A_51_P286996	2118.36	45.823	2.61754	-2.68656	FXYD domain-containing ion transport regulator 1	AF089734
Reln	A_55_P2715301	2111.97	2.94931	4.64986	-4.60751	reelin	AK035849	Mm.461525
Piezo2	A_55_P2040245	2093.52	114.343	1.95772	-2.01013	piezo-type mechanosensitive ion channel component 2	NM_001039485	Mm.158720
Gprc5c	A_55_P2017694	2075.89	76.2155	2.2569	-2.28398	G protein-coupled receptor, family C, group 5, member C	NM_001110337	Mm.242413
Ctdspl	A_52_P473953	2075.45	39.4736	2.64089	-2.84888	CTD (carboxy-terminal domain, RNA polymerase II, polypeptide A) small phosphatase-like	NM_133710	Mm.439928
Scn3a	A_55_P2119772	2065.73	3.8504	4.22477	-4.61603	sodium channel, voltage-gated, type III, alpha	NM_018732	Mm.330256
	A_51_P250131	2057.85	4.06932	4.2922	-4.46331
Gm2347	A_55_P1988388	2057.43	106.428	1.9716	-2.07466	predicted gene 2347	AK029220	Mm.444567
Ttyh2	A_55_P1985768	2053.86	172.864	1.66095	-1.68306	tweety homolog 2 (Drosophila)	NM_053273	Mm.271934
Thsd4	A_52_P226664	2041.89	74.3599	2.19962	-2.35299	thrombospondin, type I, domain containing 4	NM_001040426	Mm.28791
Mterf4	A_51_P208701	2040.34	120.402	1.81425	-2.04201	mitochondrial transcription termination factor 4	NM_178051	Mm.52809
Cfhr2	A_52_P796840	2036.77	12.155	3.29764	-3.86433	complement factor H-related 2	NM_001025575	Mm.439660
Car2	A_51_P455647	1991.88	41.133	2.51205	-2.85902	carbonic anhydrase 2	NM_009801	Mm.1186
Cd2	A_55_P2077901	1975.17	28.7023	2.9012	-2.97685	CD2 antigen	NM_013486	Mm.22842
Rnf39	A_55_P2158018	1970.12	25.3167	2.97542	-3.08	ring finger protein 39	NM_001099632	Mm.105324
Sgsm1	A_55_P2088711	1952.69	29.8705	2.93542	-2.86855	small G protein signaling modulator 1	NM_001162965	Mm.200203
Prelp	A_55_P2144736	1949.7	25.2285	3.01703	-3.02839	proline arginine-rich end leucine-rich repeat	AK037150	Mm.214514
Smyd2	A_66_P140441	1949.18	241.91	1.42131	-1.36239	SET and MYND domain containing 2	AK164053	Mm.156895
Slc4a11	A_66_P121976	1943.27	101.656	2.00966	-2.02044	solute carrier family 4, sodium bicarbonate transporter-like, member 11	NM_001081162	Mm.441391
Olfr1384	A_52_P347942	1942.23	37.3174	2.72828	-2.74682	olfactory receptor 1384	NM_146472	Mm.271389
Creb5	A_55_P2731981	1939.13	219.031	1.53818	-1.3814	cAMP responsive element binding protein 5	AK052230	Mm.321138
Cald1	A_52_P599578	1928.96	185.53	1.47891	-1.67256	caldesmon 1	NM_145575	Mm.308134
Cd302	A_55_P2075195	1924.19	186.815	1.64914	-1.4888	CD302 antigen	NM_001290660	Mm.227281
Mest	A_55_P2090025	1908.34	200.415	1.55391	-1.47071	mesoderm specific transcript	NM_001252292	Mm.335639
Thbs3	A_55_P2063465	1898.12	261.566	1.29225	-1.34045	thrombospondin 3	NM_013691	Mm.2114
Mir99ahg	A_55_P2731886	1893.37	5.70574	3.72579	-4.42191	Mir99a and Mirlet7c-1 host gene (non-protein coding)	AK051166	Mm.394688
B130024G19Rik	A_55_P2177463	1892	52.5333	2.33405	-2.60986	RIKEN cDNA B130024G19 gene	NR_045850	Mm.389911
Bin1	A_55_P2073308	1882.69	163.015	1.62183	-1.68126	bridging integrator 1	NM_009668	Mm.4383
Notch2	A_52_P289213	1832.93	48.9152	2.45382	-2.54729	notch 2	NM_010928	Mm.485843
Asph	A_55_P2721394	1825.26	215.146	1.34143	-1.51665	aspartate-beta-hydroxylase	AK028679	Mm.222206
Scn5a	A_52_P113611	1824.12	4.17592	4.02445	-4.51982	sodium channel, voltage-gated, type V, alpha	NM_021544	Mm.103584
Cd2	A_66_P108659	1817.23	27.3318	2.84145	-2.98694	CD2 antigen	BC053731	Mm.22842
Crxos	A_66_P117786	1815.89	263.628	1.26718	-1.2903	cone-rod homeobox, opposite strand	NM_001033638	Mm.259041
Atp8a2	A_51_P305628	1813.89	18.158	3.2019	-3.21381	ATPase, aminophospholipid transporter-like, class I, type 8A, member 2	NM_015803	Mm.319599
Wbscr27	A_55_P2128969	1813.82	214.562	1.42333	-1.42961	Williams Beuren syndrome chromosome region 27 (human)	NM_024479	Mm.34235
Enpp3	A_51_P332917	1797.46	257.065	1.34035	-1.23878	ectonucleotide pyrophosphatase/phosphodiesterase 3	BC005527	Mm.338425
Tbc1d16	A_51_P412225	1796.07	194.95	1.31094	-1.6661	TBC1 domain family, member 16	NM_172443	Mm.205263
Pappa	A_51_P340027	1787.94	6.94562	3.39188	-4.38948	pregnancy-associated plasma protein A	NM_021362	Mm.317854
Ssbp2	A_55_P2714314	1787.59	126.869	1.79673	-1.79325	single-stranded DNA binding protein 2	AK051840	Mm.343095
Rarres2	A_52_P466147	1778.15	265.743	1.2093	-1.30635	retinoic acid receptor responder (tazarotene induced) 2	NM_027852	Mm.28231
Wls	A_51_P202033	1764.82	300.35	1.2308	-1.09738	wntless homolog (Drosophila)	NM_026582	Mm.6766
	A_55_P2758885	1746.42	6.7901	3.86716	-3.91296		BX521907	Mm.262717
	A_66_P137563	1746.27	53.2191	2.05533	-2.75423		BY735452	Mm.401824
Nrp2	A_55_P2735175	1737.14	329.772	1.07336	-1.09719	neuropilin 2	NM_001077407	Mm.266341
Gm10734	A_55_P2157620	1735.47	190.84	1.48643	-1.47184	predicted gene 10734	AK145878	Mm.484132
Bmyc	A_52_P466853	1709.35	337.437	1.08961	-1.02453	brain expressed myelocytomatosis oncogene	NM_023326	Mm.330057
Lrrc1	A_51_P194306	1703.59	233.604	1.27849	-1.36132	leucine rich repeat containing 1	NM_172528	Mm.28534
Abi3bp	A_66_P128090	1685	7.40433	3.63302	-3.97051	ABI gene family, member 3 (NESH) binding protein	NM_001014423	Mm.209236
Rnasel	A_55_P2623693	1678.76	107.971	1.90187	-1.83018	ribonuclease L (2', 5'-oligoisoadenylate synthetase-dependent)	NM_011882	Mm.259254
Ablim2	A_52_P475423	1676.83	21.9552	2.90279	-3.12561	actin-binding LIM protein 2	NM_177678	Mm.254446
Tspan6	A_51_P473272	1671.14	258.961	1.23302	-1.23038	tetraspanin 6	NM_019656	Mm.46701
Zbp1	A_66_P139683	1670.29	64.7257	2.32739	-2.1356	Z-DNA binding protein 1	NM_021394	Mm.116687
Hist1h2ba	A_51_P180140	1668.14	287.669	1.17314	-1.136	histone cluster 1, H2ba	NM_175663	Mm.377879
Ang6	A_55_P2716491	1653.8	182.417	1.30643	-1.64742	angiogenin, ribonuclease A family, member 6	NM_001011876	Mm.469825
Mical2	A_55_P2131672	1645.65	43.5023	2.57266	-2.44213	microtubule associated monooxygenase, calponin and LIM domain containing 2	AK163078	Mm.52312
Apobec1	A_51_P160754	1617.9	184.058	1.40236	-1.5069	apolipoprotein B mRNA editing enzyme, catalytic polypeptide 1	NM_031159	Mm.3333
Hspa4l	A_52_P667923	1607.59	169.577	1.30232	-1.71594	heat shock protein 4 like	NM_011020	Mm.39330
4833422C13Rik	A_66_P105549	1606.78	32.505	2.64119	-2.75956	RIKEN cDNA 4833422C13 gene	NR_015501	Mm.466817
Col23a1	A_51_P457557	1603.54	25.6896	2.80044	-2.93686	collagen, type XXIII, alpha 1	NM_153393	Mm.154093
	A_30_P01020306	1593.88	271.302	1.14812	-1.17982
Ackr2	A_51_P372253	1588.79	38.9285	2.65555	-2.46878	atypical chemokine receptor 2	NM_021609	Mm.258105
	A_66_P127804	1585.73	315.88	0.938171	-1.1629		AK145627	Mm.6660
	A_30_P01019010	1585.47	106.455	1.91151	-1.75845
	A_30_P01031894	1584.09	196.616	1.29465	-1.48894
Lhpp	A_51_P286946	1569.2	295.711	1.13328	-1.04787	phospholysine phosphohistidine inorganic pyrophosphate phosphatase	NM_029609	Mm.276721
Dnah10	A_55_P1962149	1567.6	55.6322	2.42921	-2.16066	dynein, axonemal, heavy chain 10	NM_019536	Mm.261014
Rgs7bp	A_55_P2914857	1566.29	69.2989	2.07601	-2.19574	regulator of G-protein signalling 7 binding protein	NM_029879	Mm.100348
42979	A_55_P2178127	1565.03	169.222	1.43306	-1.54951	septin 1	NM_017461	Mm.18
B3gnt8	A_51_P170178	1564.53	74.437	2.07908	-2.08786	UDP-GlcNAc:betaGal beta-1,3-N-acetylglucosaminyltransferase 8	NM_146184	Mm.192369
Slc16a12	A_55_P2822857	1563.52	5.75152	3.29393	-4.56608	solute carrier family 16 (monocarboxylic acid transporters), member 12	NM_172838	Mm.74636
Hvcn1	A_55_P1960053	1561.67	52.7519	2.31114	-2.34996	hydrogen voltage-gated channel 1	NM_001042489	Mm.28804
Mpp7	A_52_P17098	1554.7	85.7709	1.96369	-1.98969	membrane protein, palmitoylated 7 (MAGUK p55 subfamily member 7)	NM_001161620	Mm.133293
AA467197	A_55_P2137049	1549.73	45.7565	2.27413	-2.58114	expressed sequence AA467197	NM_001004174	Mm.36783
Stab2	A_51_P402846	1526.1	299.437	1.02029	-1.10261	stabilin 2	NM_138673	Mm.279611
Il7	A_55_P2732016	1520.46	3.59031	4.18732	-4.31223	interleukin 7	NM_008371	Mm.3825
Cd55	A_51_P388412	1518.02	165.039	1.52908	-1.4456	CD55 antigen	NM_010016	Mm.101591
Map1b	A_55_P2738372	1504.73	68.4513	2.04579	-2.18586	microtubule-associated protein 1B	AK165800	Mm.4173
Prkcb	A_55_P1976278	1486.38	33.716	2.62401	-2.61159	protein kinase C, beta	NM_008855	Mm.207496
H2-DMb1	A_51_P278868	1485.74	255.241	1.24922	-1.06541	histocompatibility 2, class II, locus Mb1	NM_010387	Mm.460938
Mir99ahg	A_55_P2832172	1473.24	85.5512	1.97179	-1.90764	Mir99a and Mirlet7c-1 host gene (non-protein coding)	AK021336	Mm.394688
Ndn	A_55_P2912429	1464.8	246.917	1.21957	-1.12241	necdin	NM_010882	Mm.400253
Ppp1r14a	A_51_P432460	1456.59	221.311	1.38811	-1.10371	protein phosphatase 1, regulatory (inhibitor) subunit 14A	NM_026731	Mm.2343
Engase	A_55_P2027240	1453.9	211.587	1.3048	-1.24919	endo-beta-N-acetylglucosaminidase	NM_172573	Mm.473963
Lrrn4cl	A_52_P453374	1452.9	27.9047	2.69692	-2.77873	LRRN4 C-terminal like	NM_001013019	Mm.265792
Ncf2	A_55_P2819599	1449.26	39.0292	1.78333	-3.20466	neutrophil cytosolic factor 2	NM_010877	Mm.270307
Vldlr	A_51_P500044	1444.11	24.1174	2.83485	-2.84248	very low density lipoprotein receptor	NM_013703	Mm.4141
Foxc2	A_51_P196444	1441.76	146.343	1.53891	-1.53487	forkhead box C2	NM_013519	Mm.14092
Cd82	A_55_P2137927	1438.76	197.696	1.34698	-1.28987	CD82 antigen	NM_001271432	Mm.4261
Rbms3	A_55_P2341468	1426.91	83.2956	1.90658	-1.96531	RNA binding motif, single stranded interacting protein	NM_001172123	Mm.326411
D2Ertd295e	A_55_P2395911	1399.18	202.838	1.41762	-1.14193	DNA segment, Chr 2, ERATO Doi 295, expressed	AK035822	Mm.440700
Rnaseh2b	A_51_P474454	1389.82	256.519	1.06973	-1.1414	ribonuclease H2, subunit B	NM_026001	Mm.26040
Popdc2	A_51_P224311	1386.3	17.8798	2.95946	-3.09068	popeye domain containing 2	NM_022318	Mm.390856
Ltb	A_51_P302358	1371.53	176.521	1.32448	-1.40678	lymphotoxin B	NM_008518	Mm.1715
6430573F11Rik	A_51_P446825	1349.32	32.2387	2.45873	-2.70194	RIKEN cDNA 6430573F11 gene	NM_176952	Mm.180924
	A_30_P01031906	1336.24	28.7236	2.5079	-2.80527
Sh3pxd2b	A_55_P2722398	1335.97	100.769	1.76211	-1.74003	SH3 and PX domains 2B	AK043324	Mm.227616
Fn1	A_55_P2743309	1326.18	144.51	1.53718	-1.43423	fibronectin 1	NM_001276413	Mm.193099
Mical2	A_55_P2737807	1319.24	67.742	2.03585	-2.02104	microtubule associated monooxygenase, calponin and LIM domain containing 2	AK163231	Mm.52312
6330407A03Rik	A_55_P2238406	1314.68	225.904	1.06641	-1.24789	RIKEN cDNA 6330407A03 gene	NR_028126	Mm.445696
Zfp512	A_52_P498985	1314.61	246.605	1.17426	-1.01347	zinc finger protein 512	NM_172993	Mm.259127
Ccdc141	A_52_P623211	1305.38	20.2155	2.90266	-2.88358	coiled-coil domain containing 141	NM_001025576	Mm.26579
Sema3a	A_66_P132673	1304.38	3.40398	4.09508	-4.26022	sema domain, immunoglobulin domain (Ig), short basic domain, secreted, (semaphorin) 3A	NM_009152	Mm.372039
Pkd2l1	A_52_P193611	1300.11	4.48234	3.43023	-4.5233	polycystic kidney disease 2-like 1	NM_181422	Mm.308481
Fam65c	A_52_P964651	1292.77	3.10517	4.21194	-4.26301	family with sequence similarity 65, member C	NM_001080708	Mm.68454
Myzap	A_66_P132832	1287.32	206.435	1.12384	-1.29015	myocardial zonula adherens protein	NM_001033208	Mm.27585
Scn3a	A_55_P2065294	1284.15	4.31693	3.66478	-4.32519	sodium channel, voltage-gated, type III, alpha	AK148881
Plxdc1	A_66_P140652	1281.69	10.5901	3.2823	-3.41027	plexin domain containing 1	NM_001163608	Mm.39617
Reln	A_52_P515857	1262.55	2.63536	4.37192	-4.30558	reelin	AK042773	Mm.425236
Fndc4	A_55_P2159432	1249.75	109.321	1.58874	-1.69963	fibronectin type III domain containing 4	NM_022424	Mm.292544
	A_55_P2850933	1234.18	219.053	1.15587	-1.1117		BE847805	Mm.436944
Lfng	A_52_P187940	1229.32	220.92	1.05507	-1.19457	LFNG O-fucosylpeptide 3-beta-N-acetylglucosaminyltransferase	NM_008494	Mm.12834
Efcc1	A_55_P2111394	1225.4	3.91262	3.72018	-4.34409	EF hand and coiled-coil domain containing 1	AB041550
Hoxd9	A_52_P385584	1224.01	56.8081	2.11575	-2.087	homeobox D9	NM_013555	Mm.26544
Efemp2	A_51_P160544	1217.58	226.737	1.12512	-1.07318	epidermal growth factor-containing fibulin-like extracellular matrix protein 2	NM_021474	Mm.276367
Prkcz	A_52_P600822	1217.52	53.7827	2.11453	-2.1595	protein kinase C, zeta	NM_008860	Mm.28561
Srgap3	A_51_P469951	1216.94	15.8908	2.97117	-3.06112	SLIT-ROBO Rho GTPase activating protein 3	NM_080448	Mm.236401
Eda	A_55_P2030662	1215.91	6.5638	3.5689	-3.73776	ectodysplasin-A	NM_001177943	Mm.328086
Ptpn14	A_55_P2733312	1207.53	227.117	1.0846	-1.09932	protein tyrosine phosphatase, non-receptor type 14	NM_008976	Mm.4498
Flywch2	A_51_P500541	1207.34	224.514	1.0961	-1.10422	FLYWCH family member 2	NM_029798	Mm.269613
Slc43a2	A_66_P125777	1205.64	62.888	2.17205	-1.8622	solute carrier family 43, member 2	NM_001199283	Mm.11186
Fbln7	A_52_P559817	1202.62	14.8527	3.1119	-3.00078	fibulin 7	NM_024237	Mm.5107
Il16	A_51_P372702	1182.6	176.241	1.28055	-1.23916	interleukin 16	NM_010551	Mm.10137
	A_30_P01032234	1177.65	49.2546	2.19838	-2.1545
Slc22a23	A_55_P2742730	1177.44	26.621	2.5419	-2.69842	solute carrier family 22, member 23	NM_001033167	Mm.23932
Mfsd4	A_52_P87804	1177.3	3.87234	3.93351	-4.08792	major facilitator superfamily domain containing 4	NM_001114662	Mm.208445
Ctnnal1	A_55_P2016252	1166.83	117.476	1.55321	-1.53232	catenin (cadherin associated protein), alpha-like 1	NM_018761	Mm.218891
Fam134b	A_55_P2911022	1156.16	40.9849	2.15506	-2.43642	family with sequence similarity 134, member B	NM_001277315	Mm.25311
Abat	A_55_P2015495	1153.78	50.0786	2.15595	-2.14345	4-aminobutyrate aminotransferase	NM_172961	Mm.259315
Grik3	A_66_P120555	1149.48	8.27844	3.42124	-3.46954	glutamate receptor, ionotropic, kainate 3	NM_001081097	Mm.40896
Zdhhc2	A_51_P117226	1145.44	199.312	1.1775	-1.11868	zinc finger, DHHC domain containing 2	XM_006509487	Mm.34326
Dock5	A_52_P88983	1137.19	152.655	1.37649	-1.29402	dedicator of cytokinesis 5	NM_177780	Mm.258155
Igsf3	A_51_P231482	1136.06	56.0812	2.02934	-2.08441	immunoglobulin superfamily, member 3	NM_207205	Mm.489667
Cd55	A_66_P109404	1134.68	125.287	1.45235	-1.5	CD55 antigen	NM_010016	Mm.101591
Cdc42ep5	A_55_P2057686	1130.65	205.055	1.08336	-1.15309	CDC42 effector protein (Rho GTPase binding) 5	NM_021454	Mm.34268
A730008H23Rik	A_55_P2018181	1129.81	123.136	1.45113	-1.52	RIKEN cDNA A730008H23 gene	NM_172505	Mm.384762
Klhl4	A_51_P224424	1128.45	146.868	1.40885	-1.30627	kelch-like 4	NM_172781	Mm.132583
Rerg	A_51_P305508	1120.23	3.11702	4.05733	-4.20546	RAS-like, estrogen-regulated, growth-inhibitor	NM_181988	Mm.46233
Ahnak2	A_66_P131645	1109.91	12.1901	2.99476	-3.28721	AHNAK nucleoprotein 2	XM_006543025	Mm.313169
Btnl9	A_51_P237585	1109.69	82.7488	1.68808	-1.83056	butyrophilin-like 9	NM_172793	Mm.130787
Pde3b	A_55_P2032538	1099.94	44.0467	2.14892	-2.2667	phosphodiesterase 3B, cGMP-inhibited	NM_011055	Mm.430730
Mmp14	A_52_P304128	1090.52	87.4519	1.34264	-2.07112	matrix metallopeptidase 14 (membrane-inserted)	NM_008608	Mm.280175
Itga9	A_66_P101683	1084.59	136.534	1.35522	-1.40798	integrin alpha 9	NM_133721	Mm.335520
Dapk1	A_55_P1974019	1073.27	14.2123	3.18403	-2.82807	death associated protein kinase 1	NM_029653	Mm.24103
Col16a1	A_55_P2056739	1061.09	192.395	1.16084	-1.07594	collagen, type XVI, alpha 1	NM_028266	Mm.41860
Fblim1	A_55_P2038757	1036.97	191.477	1.09604	-1.11446	filamin binding LIM protein 1	NM_133754	Mm.490327
Gng2	A_51_P220813	1034.58	38.2826	2.24421	-2.28538	guanine nucleotide binding protein (G protein), gamma 2	NM_010315	Mm.41737
Dlg1	A_55_P2786076	1027.81	82.5225	1.71686	-1.69515	discs, large homolog 1 (Drosophila)	NM_001252434	Mm.382
Syne3	A_55_P2062255	1021.89	161.46	1.11949	-1.31587	spectrin repeat containing, nuclear envelope family member 3	NM_001042699	Mm.212688
Zfpm2	A_51_P336509	1015.18	40.5795	2.10862	-2.30959	zinc finger protein, multitype 2	NM_011766	Mm.39496
	A_55_P2025655	1012.29	83.5659	1.6186	-1.75334		CB248850	Mm.451502
	A_30_P01025340	1011.45	98.5036	1.58813	-1.54535
Cyp4b1-ps2	A_55_P2167123	1007.47	8.66685	3.1152	-3.51919	cytochrome P450, family 4, subfamily b, polypeptide 1, pseudogene 2	NR_033575	Mm.441000
P3h2	A_66_P114379	1007.33	68.9382	1.56992	-2.07254	prolyl 3-hydroxylase 2	AK076434	Mm.326869
Fah	A_52_P302496	1005.87	186.025	1.07299	-1.13525	fumarylacetoacetate hydrolase	NM_010176	Mm.3798
Tpd52	A_52_P151853	1001.33	130.168	1.37289	-1.34395	tumor protein D52	NM_001025262	Mm.371590
Morn4	A_51_P138830	999.673	109.703	1.52652	-1.4347	MORN repeat containing 4	NM_198108	Mm.259441
Stard10	A_51_P191520	999.221	49.5511	1.81981	-2.28738	START domain containing 10	NM_019990	Mm.28896
Ube2ql1	A_51_P343215	992.66	3.10054	4.0061	-4.08991	ubiquitin-conjugating enzyme E2Q family-like 1	NM_001145162	Mm.23960
Comp	A_51_P409010	988.616	2.97512	3.92399	-4.2257	cartilage oligomeric matrix protein	NM_016685	Mm.45071
Arhgef40	A_51_P419925	986.252	108.601	1.41802	-1.53827	Rho guanine nucleotide exchange factor (GEF) 40	NM_001145922	Mm.9239
Klf15	A_55_P2793729	983.528	53.726	1.75052	-2.21713	Kruppel-like factor 15	NM_023184	Mm.41389
Mmrn1	A_52_P126132	980.051	2.89992	4.08909	-4.08498	multimerin 1	AK014984
Ralgps2	A_51_P115817	971.1	179.227	1.00893	-1.20228	Ral GEF with PH domain and SH3 binding motif 2	NM_023884	Mm.28376
Wipi1	A_51_P158044	970.804	184.87	1.03728	-1.12876	WD repeat domain, phosphoinositide interacting 1	AK031672	Mm.35817
Thbs3	A_51_P267053	970.493	131.067	1.23867	-1.42311	thrombospondin 3	NM_013691	Mm.2114
Pbx1	A_55_P2713850	969.002	184.698	0.976436	-1.18827	pre B cell leukemia homeobox 1	XR_865717	Mm.43358
Rnf141	A_51_P275845	962.543	115.719	1.37729	-1.45232	ring finger protein 141	XM_006508123	Mm.96867
C1qtnf6	A_52_P405177	960.222	117.407	1.26886	-1.53636	C1q and tumor necrosis factor related protein 6	NM_028331	Mm.34776
Cd82	A_55_P2048800	954.823	163.707	1.18991	-1.12759	CD82 antigen	NM_001271432	Mm.4261
Sult5a1	A_51_P471458	953.854	5.00295	3.45138	-3.89684	sulfotransferase family 5A, member 1	NM_020564	Mm.6562
Sord	A_51_P273596	952.331	94.2995	1.66701	-1.4425	sorbitol dehydrogenase	NM_146126	Mm.371580
Fam102b	A_51_P502724	952.144	97.2114	1.49029	-1.57507	family with sequence similarity 102, member B	NM_001163567	Mm.69013
Gm11837	A_66_P131348	950.944	46.4457	1.85742	-2.2717	predicted gene 11837	NM_001243100	Mm.331495
Ang	A_51_P391159	947.216	46.8516	2.01689	-2.094	angiogenin, ribonuclease, RNase A family, 5	NM_007447	Mm.202665
Tbc1d4	A_55_P2817204	945.392	111.766	1.42529	-1.42851	TBC1 domain family, member 4	NM_001081278	Mm.320639
Fam19a5	A_55_P1967325	939.911	12.7381	2.74699	-3.23169	family with sequence similarity 19, member A5	NM_001252310	Mm.244319
Hspa4l	A_55_P2606948	932.6	109.196	1.2187	-1.64901	heat shock protein 4 like	NM_011020	Mm.39330
	A_66_P112995	930.029	70.1637	1.80134	-1.70052		AK038571	Mm.46675
	A_55_P2058601	920.99	54.7801	1.78584	-2.05899		AK077025	Mm.19325
Pla2g7	A_55_P2506130	918.298	25.9867	2.07761	-2.83889	phospholipase A2, group VII (platelet-activating factor acetylhydrolase, plasma)	NM_013737	Mm.9277
Oaf	A_51_P488991	912.006	64.1704	1.80811	-1.79433	OAF homolog (Drosophila)	NM_178644	Mm.246479
Syt10	A_51_P318830	907.915	53.7721	1.26321	-2.5878	synaptotagmin X	NM_018803	Mm.261601
Nkd1	A_55_P1967736	907.16	82.1463	1.52987	-1.7086	naked cuticle 1 homolog (Drosophila)	NM_027280	Mm.30219
Lrrn2	A_52_P365342	895.975	19.2222	2.65536	-2.66063	leucine rich repeat protein 2, neuronal	NM_010732	Mm.39640
Cp	A_55_P2087607	895.919	6.41621	3.29226	-3.60661	ceruloplasmin	NM_001276248	Mm.13787
5330431K02Rik	A_55_P2315921	888.288	30.5256	2.1762	-2.4601	RIKEN cDNA 5330431K02 gene	AK019926	Mm.442314
Arhgap6	A_52_P561746	874.987	37.7962	2.02329	-2.28304	Rho GTPase activating protein 6	NM_009707	Mm.441810
	A_30_P01021929	874.665	57.8066	1.94766	-1.74514
	A_30_P01026572	872.233	102.171	1.37158	-1.49552
Cdkl1	A_51_P234140	864.218	48.1108	1.89302	-2.04731	cyclin-dependent kinase-like 1 (CDC2-related kinase)	NM_183294	Mm.132325
Rcn3	A_55_P2848603	862.114	78.8759	1.50159	-1.722	reticulocalbin 3, EF-hand calcium binding domain	NM_026555	Mm.29997
Dapk2	A_55_P2714439	855.43	26.0106	2.15892	-2.65393	death-associated protein kinase 2	AK158082	Mm.335252
Mpp7	A_51_P308227	847.781	64.6733	1.72749	-1.75834	membrane protein, palmitoylated 7 (MAGUK p55 subfamily member 7)	AK036956	Mm.133293
Chrnb1	A_51_P475342	844.647	144.299	1.19255	-1.13012	cholinergic receptor, nicotinic, beta polypeptide 1 (muscle)	NM_009601	Mm.86425
Emid1	A_55_P1954276	843.899	72.8128	1.64175	-1.66643	EMI domain containing 1	NM_080595	Mm.840
Cyp20a1	A_55_P2096101	842.358	114.816	1.31171	-1.33678	cytochrome P450, family 20, subfamily a, polypeptide 1	AK020848	Mm.197640
4833422C13Rik	A_55_P2509478	839.857	2.91384	3.98917	-3.95528	RIKEN cDNA 4833422C13 gene	NR_028313	Mm.466817
Fn1	A_52_P237357	839.174	79.809	1.54921	-1.61851	fibronectin 1	BC010335	Mm.466043
Plce1	A_55_P2096370	826.359	4.56963	3.30117	-3.97075	phospholipase C, epsilon 1	XM_011247380	Mm.465008
Rimbp2	A_52_P520037	820.245	4.39849	3.30661	-4.00967	RIMS binding protein 2	XM_006504296	Mm.233996
Rgs9	A_51_P371034	820.026	47.8272	1.957	-1.91613	regulator of G-protein signaling 9	NM_011268	Mm.38548
Aph1c	A_55_P2724604	819.448	101.432	1.42035	-1.36717	anterior pharynx defective 1c homolog (C. elegans)	NM_026674	Mm.284229
Csprs	A_55_P2019601	819.235	57.5248	1.71633	-1.88906	component of Sp100-rs	NM_033616	Mm.362644
Mfap3l	A_55_P2803892	812.956	154.895	1.11452	-1.05073	microfibrillar-associated protein 3-like	NM_001177881	Mm.23242
	A_30_P01031215	809.805	67.8456	1.70276	-1.64787
Adamtsl4	A_55_P2006525	808.262	139.275	1.24381	-1.06645	ADAMTS-like 4	NM_001301705	Mm.490574
6330522J23Rik	A_55_P2266285	802.814	85.6918	1.50322	-1.498	RIKEN cDNA 6330522J23 gene	AK020094
Pard3	A_55_P1985025	802.456	89.8591	1.45542	-1.47664	par-3 family cell polarity regulator	NM_001122850	Mm.299254
Gramd1b	A_55_P1969311	802.218	99.9071	1.41303	-1.36568	GRAM domain containing 1B	NM_172768	Mm.138434
Tshz2	A_52_P293429	800.987	119.001	1.20262	-1.32156	teashirt zinc finger family member 2	NM_080455	Mm.315789
Tpcn1	A_51_P304296	799.613	42.5732	1.95123	-2.05343	two pore channel 1	AK077411	Mm.114054
	A_51_P356871	798.675	26.1402	2.29168	-2.41496
Pgf	A_51_P318381	797.283	35.2648	1.95296	-2.31921	placental growth factor	NM_008827	Mm.4809
Armc3	A_55_P2008016	790.006	34.3049	2.06269	-2.23606	armadillo repeat containing 3	NM_001081083	Mm.276696
Ccser1	A_55_P2925449	784.619	139.028	1.12124	-1.14875	coiled-coil serine rich 1	XM_006505955	Mm.487153
Ttc14	A_55_P1977766	784.445	156.695	0.902276	-1.19481	tetratricopeptide repeat domain 14	AK049520	Mm.275710
Tnk1	A_52_P167411	783.395	33.8627	2.08317	-2.22218	tyrosine kinase, non-receptor, 1	NM_031880	Mm.358793
Plce1	A_55_P2637356	781.221	17.7856	2.44032	-2.79	phospholipase C, epsilon 1	NM_019588	Mm.34031
Pcsk6	A_51_P180905	778.211	21.2336	2.43627	-2.53284	proprotein convertase subtilisin/kexin type 6	NM_011048	Mm.294007
Cobl	A_55_P1995243	771.654	52.3353	1.76386	-1.89161	cordon-bleu WH2 repeat	NM_172496	Mm.22847
Aebp1	A_51_P336770	768.48	102.048	1.37308	-1.31306	AE binding protein 1	NM_009636	Mm.4665
Gm4788	A_55_P2017413	766.148	2.82094	3.85318	-4.00549	predicted gene 4788	NM_001029977	Mm.337613
Svip	A_51_P145631	764.121	96.6242	1.38401	-1.37271	small VCP/p97-interacting protein	NM_001160345	Mm.386823
Abi3bp	A_51_P321046	762.951	2.83542	3.85734	-3.98792	ABI gene family, member 3 (NESH) binding protein	NM_178790	Mm.209236
Clip3	A_52_P108845	761.164	25.3043	2.10711	-2.57702	CAP-GLY domain containing linker protein 3	NM_001081114	Mm.159258
Serinc2	A_55_P1953758	759.069	14.9011	2.08991	-3.3542	serine incorporator 2	NM_001253386	Mm.45132
2900076A13Rik	A_55_P2251181	758.11	28.8829	2.18239	-2.30511	RIKEN cDNA 2900076A13 gene	AK013795
Tc2n	A_51_P161410	754.428	35.3797	2.19319	-1.99458	tandem C2 domains, nuclear	NM_028924	Mm.390521
Dock7	A_51_P141110	753.413	59.9356	1.69241	-1.73293	dedicator of cytokinesis 7	NM_026082	Mm.260623
Sned1	A_52_P602188	753.403	48.0944	1.73572	-2.00713	sushi, nidogen and EGF-like domains 1	NM_172463	Mm.271897
Adamtsl1	A_51_P478569	752.658	27.3799	2.24308	-2.3111	ADAMTS-like 1	NM_029967	Mm.331690
Samsn1	A_52_P646832	752.01	107.363	1.18961	-1.39203	SAM domain, SH3 domain and nuclear localization signals, 1	NM_023380	Mm.131406
Apod	A_55_P2093286	750.829	148.433	1.10989	-1.00215	apolipoprotein D	NM_007470	Mm.2082
Htr2b	A_55_P1977498	749.507	6.20724	3.10563	-3.58359	5-hydroxytryptamine (serotonin) receptor 2B	NM_008311	Mm.439747
Lynx1	A_51_P128667	748.167	123.799	1.28773	-1.08102	Ly6/neurotoxin 1	NM_011838	Mm.257067
Plxdc2	A_55_P2022211	747.579	66.0221	1.45746	-1.81712	plexin domain containing 2	NM_026162	Mm.313938
Mib2	A_55_P2739904	745.962	52.7507	1.79108	-1.80413	mindbomb homolog 2 (Drosophila)	AK189402	Mm.490124
H2-Aa	A_52_P343306	745.386	110.12	1.21893	-1.31336	histocompatibility 2, class II antigen A, alpha	NM_010378	Mm.235338
Slirp	A_52_P387458	741.157	146.309	0.98191	-1.13223	SRA stem-loop interacting RNA binding protein	AJ293625	Mm.355701
Nr3c2	A_66_P132841	740.537	126.522	1.15061	-1.17194	nuclear receptor subfamily 3, group C, member 2	NM_001083906	Mm.324393
Igfbp6	A_66_P139546	739.593	80.5306	1.50895	-1.46354	insulin-like growth factor binding protein 6	NM_008344	Mm.358609
Slco2b1	A_66_P119400	739.255	81.9261	1.45672	-1.49033	solute carrier organic anion transporter family, member 2b1	AK028623	Mm.442286
Prl2c1	A_55_P2183208	738.812	55.1521	1.79913	-1.71797	Prolactin family 2, subfamily c, member 1	NM_001045532	Mm.432060
Bend4	A_55_P2199118	737.853	89.084	1.24405	-1.57942	BEN domain containing 4	NM_001164806	Mm.101339
Enkur	A_55_P2797279	736.83	108.324	1.20756	-1.33179	enkurin, TRPC channel interacting protein	NM_027728	Mm.27658
Rnaseh2b	A_55_P2483482	736.191	142.525	1.10069	-1.04155	ribonuclease H2, subunit B	NM_026001	Mm.26040
Mpp7	A_55_P2737632	734.507	45.6303	1.70642	-2.07567	membrane protein, palmitoylated 7 (MAGUK p55 subfamily member 7)	AK162694	Mm.133293
Sh3yl1	A_55_P1970676	729.855	92.0656	1.35311	-1.40714	Sh3 domain YSC-like 1	NM_013709	Mm.218624
Nts	A_51_P485756	727.275	6.51425	3.12589	-3.45024	neurotensin	NM_024435	Mm.64201
Slc38a4	A_55_P2630393	724.929	4.0559	3.45333	-3.80172	solute carrier family 38, member 4	NM_027052	Mm.250980
42984	A_52_P229959	723.508	16.1886	2.38139	-2.87394	septin 6	NM_019942	Mm.260036
Zdhhc2	A_52_P281941	719.16	134.456	1.10399	-1.08856	zinc finger, DHHC domain containing 2	NM_178395	Mm.34326
Ptges	A_51_P312327	716.973	5.08628	3.25036	-3.66217	prostaglandin E synthase	NM_022415	Mm.28768
Fam189a2	A_52_P369123	715.769	99.7727	1.35777	-1.25838	family with sequence similarity 189, member A2	NM_001114174	Mm.426078
Ccdc136	A_66_P106582	713.856	21.9631	2.33875	-2.4571	coiled-coil domain containing 136	NM_145574	Mm.251303
Lrp12	A_51_P200484	713.237	89.4992	1.43579	-1.33202	low density lipoprotein-related protein 12	NM_172814	Mm.39874
Pecr	A_51_P291749	709.31	114.379	1.10034	-1.30563	peroxisomal trans-2-enoyl-CoA reductase	NM_023523	Mm.281738
	A_51_P505521	703.939	105.555	1.28535	-1.22548		BC019757	Mm.14775
Tmod2	A_55_P2728728	698.33	16.4814	2.50448	-2.67389	tropomodulin 2	AK018223	Mm.487478
Sh3pxd2b	A_51_P148037	691.165	57.7231	1.65583	-1.69935	SH3 and PX domains 2B	NM_177364	Mm.227616
Pyroxd2	A_55_P2796497	684.202	117.404	1.17374	-1.14257	pyridine nucleotide-disulphide oxidoreductase domain 2	NM_029011	Mm.329858
Pla1a	A_51_P381618	683.161	14.6054	2.7178	-2.60323	phospholipase A1 member A	NM_134102	Mm.279805
Igfbp5	A_66_P101782	682.891	25.0841	2.25638	-2.2838	insulin-like growth factor binding protein 5	AK135223	Mm.41681
Emilin1	A_51_P222359	681.775	55.1952	1.67968	-1.72037	elastin microfibril interfacer 1	NM_133918	Mm.286375
Susd2	A_55_P2040678	679.471	53.1732	1.70647	-1.74254	sushi domain containing 2	NM_027890	Mm.247956
Islr	A_51_P140742	677.967	39.2197	1.95032	-1.93462	immunoglobulin superfamily containing leucine-rich repeat	NM_012043	Mm.367887
Lgr5	A_55_P2126192	675.912	3.06844	3.83805	-3.71852	leucine rich repeat containing G protein coupled receptor 5	NM_010195	Mm.42103
Hsd11b1	A_51_P127297	675.832	26.9584	2.13798	-2.28325	hydroxysteroid 11-beta dehydrogenase 1	NM_008288	Mm.28328
Wnt9a	A_55_P2032147	675.753	44.1939	1.83458	-1.87337	wingless-type MMTV integration site family, member 9A	NM_139298	Mm.218794
Zfp760	A_66_P120664	673.55	117.605	1.11987	-1.17134	zinc finger protein 760	NM_001008501	Mm.34723
Plce1	A_55_P2744191	668.251	12.3386	2.64593	-2.88659	phospholipase C, epsilon 1	NM_019588	Mm.34031
Daf2	A_66_P106385	667.621	72.1339	1.52077	-1.46289	decay accelerating factor 2	NM_007827	Mm.436759
Dkk3	A_55_P2083609	662.489	29.2	2.09104	-2.18619	dickkopf homolog 3 (Xenopus laevis)	NM_015814	Mm.55143
Ttc8	A_51_P507899	661.099	108.895	1.23589	-1.13942	tetratricopeptide repeat domain 8	NM_029553	Mm.282660
Itgav	A_55_P2637536	660.871	79.5336	1.32608	-1.50203	integrin alpha V	BC021600	Mm.227
Npl	A_55_P2798306	660.518	36.7428	1.96447	-1.97697	N-acetylneuraminate pyruvate lyase	NM_028749	Mm.24887
Piezo2	A_55_P2139077	657.952	32.6855	2.10725	-1.99738	piezo-type mechanosensitive ion channel component 2	NM_001039485	Mm.158720
Lama4	A_52_P78714	656.224	112.272	1.01974	-1.30082	laminin, alpha 4	AK085945
Ncf2	A_55_P2718057	655.102	95.629	1.27386	-1.27571	neutrophil cytosolic factor 2	AK171367	Mm.270307
Prkcb	A_52_P51355	652.774	18.6822	2.21723	-2.68298	protein kinase C, beta	NM_008855	Mm.207496
Ank2	A_52_P137678	651.53	3.26494	3.65808	-3.75592	ankyrin 2, brain	NM_178655	Mm.220242
Ang3	A_66_P134474	648.164	58.7345	1.31908	-1.91837	angiogenin, ribonuclease A family, member 3	NM_001123394	Mm.24663
Ttll1	A_55_P2846188	647.126	91.7727	1.31848	-1.2728	tubulin tyrosine ligase-like 1	NM_178869	Mm.235007
Klhl4	A_55_P2743361	644.982	86.9288	1.36571	-1.29901	kelch-like 4	BC099954	Mm.132583
Cda	A_52_P469502	644.309	105.607	1.23423	-1.1482	cytidine deaminase	NM_028176	Mm.46182
Tmem141	A_66_P137040	642.633	37.3755	1.90689	-1.97032	transmembrane protein 141	NM_001109993	Mm.271147
Bmp2k	A_65_P11425	638.819	78.4104	1.40275	-1.39691	BMP2 inducible kinase	AK046752	Mm.281490
Fgf12	A_51_P126337	632.736	4.87442	3.02798	-3.76563	fibroblast growth factor 12	NM_183064	Mm.7996
Tnfaip8l3	A_55_P2171966	631.368	2.8166	3.70476	-3.87699	tumor necrosis factor, alpha-induced protein 8-like 3	AK154109	Mm.325589
Glis3	A_66_P107331	630.934	8.19927	2.60467	-3.43456	GLIS family zinc finger 3	NM_175459	Mm.223508
Rtn4rl1	A_52_P94401	629.214	75.9431	1.33528	-1.48865	reticulon 4 receptor-like 1	NM_177708	Mm.82661
A830019P07Rik	A_55_P2740443	628.909	7.21003	2.49001	-3.73007	RIKEN cDNA A830019P07 gene	XR_877826	Mm.238105
Gfpt2	A_55_P2154252	625.578	47.2241	1.90763	-1.59334	glutamine fructose-6-phosphate transaminase 2	NM_013529	Mm.24402
Dnah6	A_51_P121134	622.722	27.6039	1.84014	-2.42888	dynein, axonemal, heavy chain 6	NM_001164669	Mm.333166
Pgm5	A_52_P229924	621.422	103.553	1.17235	-1.18623	phosphoglucomutase 5	NM_175013	Mm.105222
Stab2	A_55_P2741015	621.006	53.0695	1.56293	-1.7591	stabilin 2	AB105397	Mm.279611
Sema3a	A_55_P2808791	616.767	7.88147	1.61171	-4.45179	sema domain, immunoglobulin domain (Ig), short basic domain, secreted, (semaphorin) 3A	NM_009152	Mm.372039
Fhdc1	A_51_P255805	615.468	120.027	1.21535	-0.91635	FH2 domain containing 1	NM_001033301	Mm.331107
Fgf12	A_55_P2490304	610.521	63.9514	1.50419	-1.52418	fibroblast growth factor 12	NM_001276420	Mm.7996
Gpt2	A_51_P493886	609.796	25.5684	2.05694	-2.29232	glutamic pyruvate transaminase (alanine aminotransferase) 2	NM_173866	Mm.200423
Eps15	A_55_P2603993	607.339	113.766	0.891359	-1.29845	epidermal growth factor receptor pathway substrate 15	AK028361	Mm.398497
	A_66_P131266	606.45	20.4748	2.12223	-2.53962		AK047401	Mm.421217
Pard3	A_55_P1985015	605.889	68.5922	1.51845	-1.39786	par-3 family cell polarity regulator	NM_033620	Mm.299254
Slc38a4	A_52_P48569	601.897	5.96976	2.36774	-4.06134	solute carrier family 38, member 4	NM_027052	Mm.250980
Fmnl2	A_66_P130341	599.652	98.4764	1.18369	-1.19596	formin-like 2	NM_172409	Mm.394427
Gm16253	A_66_P129210	598.436	42.7117	1.78968	-1.79219	predicted gene 16253	XR_867484	Mm.406311
Efcc1	A_55_P2121176	596.666	5.72831	3.07683	-3.39921	EF hand and coiled-coil domain containing 1	NM_001159697	Mm.333229
Mical3	A_55_P2736070	595.274	121.241	1.06106	-1.00799	microtubule associated monooxygenase, calponin and LIM domain containing 3	NM_001270475	Mm.122399
Dock5	A_55_P2732181	594.991	56.108	1.61442	-1.56555	dedicator of cytokinesis 5	AK053909	Mm.258155
Asgr1	A_55_P2003824	593.972	62.1097	1.50942	-1.52146	asialoglycoprotein receptor 1	NM_009714	Mm.6559
Myh10	A_55_P2088525	593.657	77.2787	1.43268	-1.28218	myosin, heavy polypeptide 10, non-muscle	NM_175260	Mm.218233
Gpr31b	A_55_P2729968	592.86	14.0375	2.37278	-2.80093	G protein-coupled receptor 31, D17Leh66b region	AK036897	Mm.335670
Cnrip1	A_55_P2716944	592.708	54.5063	1.59618	-1.62002	cannabinoid receptor interacting protein 1	AK087090
Ang4	A_52_P98778	591.509	51.4384	1.3978	-1.89905	angiogenin, ribonuclease A family, member 4	NM_177544	Mm.343899
Cacna2d1	A_55_P1988699	590.414	19.4171	2.32233	-2.37737	calcium channel, voltage-dependent, alpha2/delta subunit 1	NM_001110843	Mm.159842
Rspo3	A_66_P114648	588.674	3.51865	3.59035	-3.56932	R-spondin 3 homolog (Xenopus laevis)	AK076308	Mm.45191
Gm14964	A_52_P298165	587.879	3.97834	3.22237	-3.75821	predicted gene 14964	AK045826	Mm.440261
Pard3	A_52_P51548	582.91	59.0201	1.56516	-1.51221	par-3 family cell polarity regulator	NM_033620	Mm.299254
Gm15433	A_55_P1973417	581.99	56.4563	1.26363	-1.87553	predicted pseudogene 15433	XM_003084455	Mm.440912
Sdc1	A_65_P20200	580.426	110.118	1.14134	-1.0301	syndecan 1	NM_011519	Mm.2580
	A_55_P2770047	579.289	58.0451	1.5271	-1.56531		BB043674	Mm.365503
Dleu7	A_52_P478394	578.713	2.6655	3.76473	-3.77094	deleted in lymphocytic leukemia, 7	NM_173419	Mm.127330
Serpine2	A_55_P2720440	575.414	88.6272	1.30719	-1.16496	serine (or cysteine) peptidase inhibitor, clade E, member 2	AK046232	Mm.3093
F830014O18Rik	A_55_P2279140	575.029	25.8371	2.03859	-2.2109	RIKEN cDNA F830014O18 gene	AK089751
Ssbp2	A_52_P557098	574	25.2006	2.06992	-2.21298	single-stranded DNA binding protein 2	AK005150	Mm.343095
Tmprss5	A_55_P2713540	571.01	28.9129	2.05259	-2.02452	transmembrane protease, serine 5 (spinesin)	NM_030709	Mm.72799
C2cd4b	A_51_P415395	569.124	21.4724	1.94732	-2.55424	C2 calcium-dependent domain containing 4B	NM_001081314	Mm.105353
1110032F04Rik	A_66_P121965	567.764	3.32516	3.73182	-3.45728	RIKEN cDNA 1110032F04 gene	NM_001167996	Mm.45741
4833422C13Rik	A_55_P1958876	565.334	30.0953	1.82456	-2.18031	RIKEN cDNA 4833422C13 gene	NR_028314	Mm.466817
Irg1	A_51_P123625	564.63	15.5443	2.64375	-2.31247	immunoresponsive gene 1	NM_008392	Mm.4662
5033423O07Rik	A_55_P2398270	562.051	107.663	1.0654	-1.09215	RIKEN cDNA 5033423O07 gene	AK037820
Smyd2	A_55_P2740093	560.254	72.2679	1.35137	-1.37666	SET and MYND domain containing 2	XM_006497146	Mm.156895
Hoxb2	A_51_P257789	543.022	57.5019	1.44403	-1.56868	homeobox B2	AK036636	Mm.281153
Gprc5c	A_51_P309988	539.344	13.6014	2.4038	-2.67895	G protein-coupled receptor, family C, group 5, member C	NM_147217	Mm.242413
	A_30_P01030180	539.275	12.917	2.79536	-2.36169
1810008I18Rik	A_52_P236619	538.082	6.99744	3.00649	-3.03173	RIKEN cDNA 1810008I18 gene	NR_045301	Mm.383527
Radil	A_55_P2083396	536.478	16.755	2.52925	-2.24499	Ras association and DIL domains	NM_001289588	Mm.33766
Cnrip1	A_55_P2726965	534.24	91.3853	1.18905	-1.13177	cannabinoid receptor interacting protein 1	AK005381	Mm.425666
Fcna	A_51_P137604	529.612	3.00725	3.56405	-3.66968	ficolin A	NM_007995	Mm.10510
Cand2	A_55_P2483417	528.83	20.2552	2.27352	-2.20629	cullin-associated and neddylation-dissociated 2 (putative)	NM_025958	Mm.277683
9530053J19Rik	A_55_P2262753	528.652	95.1097	1.0351	-1.21293	RIKEN cDNA 9530053J19 gene	AK035477
Tspan33	A_51_P367240	527.559	41.4245	1.51979	-1.92436	tetraspanin 33	NM_146173	Mm.225289
Crbn	A_55_P2715201	524.003	104.177	0.816914	-1.287	cereblon	AK085052	Mm.290085
Abcc9	A_66_P101519	523.904	52.5738	1.52859	-1.56166	ATP-binding cassette, sub-family C (CFTR/MRP), member 9	NM_021041	Mm.35670
Gdf1	A_51_P464300	520.157	55.043	1.52912	-1.48457	growth differentiation factor 1	NM_008107	Mm.258280
Ccdc92	A_51_P146044	520.148	100.205	1.0745	-1.07484	coiled-coil domain containing 92	NM_144819	Mm.389693
Hivep3	A_52_P1131985	519.658	54.5087	1.51338	-1.513	human immunodeficiency virus type I enhancer binding protein 3	XM_006502816	Mm.394479
Stx1b	A_65_P03851	518.733	23.4244	2.00605	-2.23623	syntaxin 1B	XM_006508044
Rbms3	A_52_P534250	518.281	30.2097	1.88953	-1.98449	RNA binding motif, single stranded interacting protein	NM_178660	Mm.326411
Alcam	A_55_P2914546	511.951	54.3228	1.29555	-1.7142	activated leukocyte cell adhesion molecule	NM_009655	Mm.288282
Mical3	A_55_P2849783	510.366	82.446	1.22375	-1.17963	microtubule associated monooxygenase, calponin and LIM domain containing 3	NM_153396	Mm.122399
Tnfaip8l3	A_51_P188574	509.601	2.68849	3.58205	-3.75775	tumor necrosis factor, alpha-induced protein 8-like 3	NM_001033535	Mm.325589
Slc40a1	A_51_P389988	508.1	46.2626	1.6206	-1.60997	solute carrier family 40 (iron-regulated transporter), member 1	NM_016917	Mm.28756
Cped1	A_52_P231428	508.098	65.3254	1.28668	-1.44608	cadherin-like and PC-esterase domain containing 1	NM_001081351	Mm.221404
Foxred2	A_52_P62833	507.107	9.50371	2.60576	-2.90527	FAD-dependent oxidoreductase domain containing 2	NM_001017983	Mm.295605
42984	A_55_P2085170	502.178	64.5734	1.19298	-1.53958	septin 6	NM_001177324	Mm.260036
	A_55_P1957245	500.789	30.5543	1.92945	-1.87868
Klhl4	A_55_P2743977	499.649	74.8284	1.3898	-1.12283	kelch-like 4	NM_172781	Mm.132583
Osr1	A_52_P63728	499.296	7.11383	2.89684	-3.00966	odd-skipped related 1 (Drosophila)	NM_011859	Mm.45055
Ank2	A_55_P2729868	495.218	3.85363	3.29874	-3.48034	ankyrin 2, brain	NM_178655	Mm.220242
S100b	A_51_P468260	495.209	27.2739	1.75245	-2.20336	S100 protein, beta polypeptide, neural	NM_009115	Mm.235998
Plp1	A_55_P2069850	494.138	50.7969	1.48103	-1.57445	proteolipid protein (myelin) 1	NM_011123	Mm.1268
	A_51_P502906	494.073	24.5332	1.76507	-2.34022		BC132444	Mm.343899
Bmp7	A_52_P278354	493.988	16.0622	2.22036	-2.49575	bone morphogenetic protein 7	NM_007557	Mm.595
Aspa	A_51_P259975	492.556	7.30023	2.70258	-3.147	aspartoacylase	NM_023113	Mm.293574
Echdc3	A_51_P475378	490.324	89.0284	1.15381	-1.08096	enoyl Coenzyme A hydratase domain containing 3	NM_024208	Mm.38342
LOC102632465	A_66_P127056	490.313	44.561	1.5896	-1.64362	uncharacterized LOC102632465	XR_373982	Mm.329980
Ablim2	A_51_P322041	489.098	9.31206	2.63921	-2.84904	actin-binding LIM protein 2	NM_177678	Mm.254446
A830019P07Rik	A_52_P411490	487.703	2.80156	3.60482	-3.61219	RIKEN cDNA A830019P07 gene	XR_386670	Mm.238105
	A_30_P01027809	475.757	72.6592	1.32103	-1.16335
Stc2	A_51_P208922	472.738	8.07996	2.7666	-2.87732	stanniocalcin 2	NM_011491	Mm.32506
Gpsm2	A_51_P108252	472.204	3.9924	3.31163	-3.34776	G-protein signalling modulator 2 (AGS3-like, C. elegans)	NM_029522	Mm.226941
Maf	A_55_P2736405	471.389	3.38921	3.41746	-3.47574	avian musculoaponeurotic fibrosarcoma (v-maf) AS42 oncogene homolog	AK152074	Mm.275549
Ubxn10	A_52_P505277	467.729	56.7672	1.40844	-1.40748	UBX domain protein 10	NM_178671	Mm.292226
	A_55_P1966327	467.666	29.5679	1.75059	-2.00616		AK047878	Mm.439926
Stab2	A_55_P2026492	466.153	23.3886	1.88759	-2.20271	stabilin 2	AK142339	Mm.279611
Aif1	A_51_P400543	465.692	55.2553	1.26087	-1.58769	allograft inflammatory factor 1	NM_019467	Mm.10747
Lefty1	A_51_P354706	464.854	22.7093	2.04244	-2.08635	left right determination factor 1	NM_010094	Mm.378911
Zmat4	A_51_P422685	460.267	3.39874	3.23316	-3.62154	zinc finger, matrin type 4	NM_177086	Mm.121274
Ccdc136	A_51_P135732	460.179	11.5233	2.2359	-2.85704	coiled-coil domain containing 136	NM_001201378	Mm.251303
6430573F11Rik	A_55_P2729508	459.719	12.0597	2.18694	-2.83891	RIKEN cDNA 6430573F11 gene	NM_176952	Mm.180924
Glis1	A_55_P2738192	459.475	21.6145	2.00255	-2.18074	GLIS family zinc finger 1	AK164829	Mm.331757
Cxadr	A_55_P2818120	457.965	3.06559	3.42356	-3.57274	coxsackie virus and adenovirus receptor	NM_001025192	Mm.66222
8030453O22Rik	A_55_P2383902	457.837	18.7893	2.07309	-2.30713	RIKEN cDNA 8030453O22 gene	AK141726	Mm.125693
Fam134b	A_51_P428578	455.765	8.78548	2.701	-2.7694	family with sequence similarity 134, member B	NM_025459	Mm.25311
Fn3k	A_51_P398525	454.929	57.1688	1.30358	-1.46213	fructosamine 3 kinase	NM_022014	Mm.266448
Rnf141	A_52_P560797	454.419	55.4746	1.37542	-1.43208	ring finger protein 141	NM_025999	Mm.96867
Tspan18	A_55_P2893768	453.995	38.82	1.39305	-1.92813	tetraspanin 18	AK148554	Mm.458358
Mir99ahg	A_52_P502332	451.001	10.0522	2.4206	-2.84032	Mir99a and Mirlet7c-1 host gene (non-protein coding)	AK033222	Mm.394688
Lpl	A_52_P257812	450.346	9.28632	2.32217	-3.05098	lipoprotein lipase	NM_008509	Mm.1514
Slc4a8	A_51_P513661	449.221	26.8111	1.68606	-2.15384	solute carrier family 4 (anion exchanger), member 8	NM_021530	Mm.209856
Nppc	A_55_P2092671	449.037	2.76461	3.53005	-3.58694	natriuretic peptide type C	NM_010933	Mm.12802
Plet1	A_51_P131561	446.42	87.0265	0.835678	-1.29657	placenta expressed transcript 1	NM_029639	Mm.29959
Psen2	A_66_P112158	445.955	52.8735	1.55289	-1.29677	presenilin 2	NM_011183	Mm.330850
Ccl4	A_51_P509573	445.584	81.5737	0.886638	-1.33626	chemokine (C-C motif) ligand 4	NM_013652	Mm.244263
Kctd1	A_51_P437847	444.587	43.2535	1.43174	-1.70321	potassium channel tetramerisation domain containing 1	NM_001142731	Mm.329299
Mpp7	A_55_P2731826	443.717	43.5635	1.45191	-1.66991	membrane protein, palmitoylated 7 (MAGUK p55 subfamily member 7)	AK050710	Mm.133293
Glipr2	A_51_P517843	443.506	29.9722	1.829	-1.83163	GLI pathogenesis-related 2	NM_027450	Mm.22213
	A_55_P2785982	439.976	11.276	2.26624	-2.79324		AW060805	Mm.390582
Ston2	A_52_P310907	439.341	3.36907	3.34848	-3.45174	stonin 2	NM_175367	Mm.23125
Ppargc1b	A_51_P294891	437.368	28.7242	1.70972	-1.99216	peroxisome proliferative activated receptor, gamma, coactivator 1 beta	NM_133249	Mm.415302
Entpd2	A_55_P1974645	436.758	47.988	1.45275	-1.50671	ectonucleoside triphosphate diphosphohydrolase 2	NM_009849	Mm.482100
Ptprf	A_55_P1992079	435.212	65.5042	1.01365	-1.49179	protein tyrosine phosphatase, receptor type, F	NM_011213	Mm.29855
	A_52_P569168	434.869	3.62189	3.15335	-3.52771		AK045458	Mm.482210
Fmo1	A_52_P508991	434.161	80.2156	1.12133	-1.08832	flavin containing monooxygenase 1	NM_010231	Mm.976
Susd2	A_52_P488666	433.984	7.51551	2.61261	-3.01239	sushi domain containing 2	NM_027890	Mm.247956
Nat8l	A_55_P1997821	433.586	14.3922	2.29679	-2.38954	N-acetyltransferase 8-like	NM_001001985	Mm.274610
Gm11783	A_55_P2256586	431.432	33.7332	1.67104	-1.77923	predicted gene 11783	XR_406739	Mm.426484
Sema4d	A_55_P2103011	425.527	3.98123	2.77595	-3.73731	sema domain, immunoglobulin domain (Ig), transmembrane domain (TM) and short cytoplasmic domain, (semaphorin) 4D	NM_001281880	Mm.33903
Fmnl2	A_52_P640296	425.504	71.0949	1.13422	-1.22051	formin-like 2	NM_172409	Mm.394427
	A_66_P136233	418.728	12.9178	2.44325	-2.3487		AK052016	Mm.433823
Ston2	A_66_P120707	417.269	3.31172	3.3405	-3.41013	stonin 2	NM_175367	Mm.23125
Mtss1	A_55_P2088028	414.725	30.7301	1.56127	-1.96653	metastasis suppressor 1	NM_144800	Mm.215481
Cyfip2	A_55_P1962771	414.101	20.9943	1.98872	-2.08657	cytoplasmic FMR1 interacting protein 2	NM_001252460	Mm.154358
Nlrc3	A_52_P603129	412.778	78.8365	1.06502	-1.09679	NLR family, CARD domain containing 3	XM_011245902	Mm.215994
Cdk18	A_51_P504863	411.833	81.8227	1.01433	-1.09054	cyclin-dependent kinase 18	NM_008795	Mm.28130
Fbn1	A_55_P2732863	410.919	46.9754	1.47483	-1.42742	fibrillin 1	AK080935	Mm.459081
Hmgcs2	A_55_P2912004	407.974	38.8151	1.37197	-1.79519	3-hydroxy-3-methylglutaryl-Coenzyme A synthase 2	NM_008256	Mm.289131
Rnaseh2b	A_55_P2718097	407.184	54.0307	1.27261	-1.4146	ribonuclease H2, subunit B	AK163912
G0s2	A_52_P681391	406.904	11.3063	2.34011	-2.60276	G0/G1 switch gene 2	NM_008059	Mm.439721
Prkcq	A_66_P112113	406.402	4.14667	2.87451	-3.51367	protein kinase C, theta	AK037664	Mm.329993
Gpc1	A_51_P276943	405.245	49.4408	1.43746	-1.37094	glypican 1	NM_016696	Mm.297976
	A_30_P01027176	404.672	19.4413	1.92636	-2.22657
Mylk	A_55_P2715663	404.301	18.8851	2.15941	-2.03408	myosin, light polypeptide kinase	AK161028	Mm.33360
Gsap	A_66_P129710	402.188	43.1008	1.49561	-1.49985	gamma-secretase activating protein	NM_175437	Mm.121705
Scg3	A_51_P161248	400.795	40.0067	1.65284	-1.44509	secretogranin III	NM_009130	Mm.2386
	A_66_P114304	399.543	27.7858	1.71376	-1.90554		BY480018	Mm.440301
Kctd1	A_55_P2801707	397.407	28.9262	1.77459	-1.77896	potassium channel tetramerisation domain containing 1	NM_001142731	Mm.329299
Kcnn3	A_51_P508300	396.869	5.4717	2.94599	-3.00791	potassium intermediate/small conductance calcium-activated channel, subfamily N, member 3	NM_080466	Mm.120250
Mbnl3	A_55_P2106255	396.399	9.18796	2.49125	-2.71319	muscleblind-like 3 (Drosophila)	NM_134163	Mm.295324
Lama4	A_55_P2718538	395.391	39.1899	1.53492	-1.57318	laminin, alpha 4
Olfr1380	A_55_P1969700	395.118	13.2821	2.23	-2.43811	olfactory receptor 1380	NM_207573	Mm.377945
LOC102636514	A_55_P1984961	394.786	35.8777	1.06894	-2.16435	uncharacterized LOC102636514	NR_110474	Mm.229304
Ank2	A_55_P2940050	390.554	3.49498	3.36476	-3.21271	ankyrin 2, brain	AK047458	Mm.220242
Wnt9b	A_52_P15377	389.794	12.0851	2.45005	-2.33473	wingless-type MMTV integration site family, member 9B	NM_011719	Mm.215161
Map1b	A_52_P360330	388.024	20.9559	1.82612	-2.15797	microtubule-associated protein 1B	NM_008634	Mm.4173
Zdhhc2	A_52_P651248	386.797	63.7155	1.2921	-1.08313	zinc finger, DHHC domain containing 2	NM_178395	Mm.34326
Dcn	A_51_P334104	385.371	52.0502	1.11239	-1.54925	decorin	NM_007833	Mm.56769
Sgcd	A_55_P2234704	384.087	3.24695	3.32802	-3.33155	sarcoglycan, delta (dystrophin-associated glycoprotein)	XM_011249011	Mm.34175
Hmcn1	A_51_P393518	382.96	32.6054	1.69143	-1.63595	hemicentin 1	NM_001024720	Mm.379425
Adamtsl1	A_52_P139788	381.38	6.11793	2.73207	-3.00335	ADAMTS-like 1	AK020115	Mm.331690
Chl1	A_52_P441294	380.892	18.0301	2.02544	-2.14884	cell adhesion molecule with homology to L1CAM	NM_007697	Mm.251288
Creb5	A_52_P515959	380.44	39.4023	1.46561	-1.57908	cAMP responsive element binding protein 5	AK084024	Mm.321138
Ccdc107	A_55_P2146500	378.579	71.593	0.973679	-1.2024	coiled-coil domain containing 107	XM_006538138
Ralgps2	A_55_P2865056	377.837	50.7888	1.31062	-1.35793	Ral GEF with PH domain and SH3 binding motif 2	AK162969	Mm.28376
Slc9b2	A_51_P421538	376.734	2.63675	3.42374	-3.50827	solute carrier family 9, subfamily B (NHA2, cation proton antiporter 2), member 2	NM_178877	Mm.441764
Ncam1	A_52_P613255	375.008	23.3665	1.89061	-1.88717	neural cell adhesion molecule 1	NM_001113204	Mm.4974
Grifin	A_51_P407984	371.243	52.0937	1.35448	-1.25208	galectin-related inter-fiber protein	NM_030022	Mm.160040
Cpt1c	A_55_P2932214	370.553	67.3208	1.09191	-1.14202	carnitine palmitoyltransferase 1c	NM_153679	Mm.231465
Dnajb3	A_51_P501840	370.153	3.35617	3.26777	-3.29077	DnaJ (Hsp40) homolog, subfamily B, member 3	NM_008299	Mm.439983
9130008F23Rik	A_52_P499028	370.038	46.7888	1.38688	-1.36994	RIKEN cDNA 9130008F23 gene	NM_027834	Mm.158733
1810020O05Rik	A_55_P2180481	370.006	2.92085	3.34531	-3.41308	Riken cDNA 1810020O05 gene	NR_045482	Mm.480195
Ptpn3	A_51_P343757	368.581	39.1502	1.39727	-1.61099	protein tyrosine phosphatase, non-receptor type 3	NM_011207	Mm.246552
	A_52_P923420	366.567	14.642	1.96921	-2.45005		AK046981	Mm.448701
	A_30_P01030486	366.497	15.0631	2.07507	-2.30302
Trpc3	A_55_P2745095	365.999	4.99646	2.79543	-3.17274	transient receptor potential cation channel, subfamily C, member 3	NM_019510	Mm.74363
Tpmt	A_51_P214663	365.222	49.6168	1.37614	-1.27711	thiopurine methyltransferase	NM_016785	Mm.10169
Gm13298	A_55_P2033480	364.915	13.1736	2.01123	-2.55399	predicted gene 13298	NM_001085530	Mm.425173
Hectd2	A_52_P502141	364.643	71.8615	1.09812	-1.01845	HECT domain containing 2	NM_172637	Mm.61107
Homer3	A_55_P2167461	363.08	47.4452	1.3597	-1.34963	homer homolog 3 (Drosophila)	AK155463	Mm.440659
Inadl	A_55_P2063126	362.874	12.3084	2.22333	-2.43181	InaD-like (Drosophila)	NM_172696	Mm.90218
Cd55	A_52_P199084	362.265	22.4164	1.90086	-1.88693	CD55 antigen	XM_006529117	Mm.101591
Pla2g7	A_66_P114784	361.587	13.1068	2.1157	-2.44363	phospholipase A2, group VII (platelet-activating factor acetylhydrolase, plasma)	NM_013737	Mm.9277
Mtcp1	A_55_P1991750	360.861	54.5775	1.17257	-1.32587	mature T cell proliferation 1
	A_52_P739568	359.693	7.15748	2.35095	-3.07359		AK082480	Mm.451603
Tnk1	A_55_P2500643	359.552	16.224	1.9463	-2.29708	tyrosine kinase, non-receptor, 1	NM_031880	Mm.358793
Srd5a3	A_55_P2641983	357.059	50.1963	1.27268	-1.3312	steroid 5 alpha-reductase 3	AK138681	Mm.289446
Nr3c2	A_51_P377914	357.024	53.4177	1.15142	-1.36258	nuclear receptor subfamily 3, group C, member 2	NM_001083906	Mm.324393
Kcna6	A_52_P130787	352.841	61.4964	1.21455	-1.07927	potassium voltage-gated channel, shaker-related, subfamily, member 6	NM_013568	Mm.62535
Rnf141	A_55_P2807346	348.37	54.4767	1.0681	-1.38218	ring finger protein 141	NM_025999	Mm.96867
Glis3	A_66_P118534	348.338	9.67545	2.37496	-2.56843	GLIS family zinc finger 3	NM_001305671	Mm.223508
Mical3	A_52_P619262	346.746	38.2698	1.4543	-1.49868	microtubule associated monooxygenase, calponin and LIM domain containing 3	AK122497
Zdhhc14	A_51_P174081	345.45	67.9502	1.03423	-1.08508	zinc finger, DHHC domain containing 14	NM_146073	Mm.491143
Oscp1	A_52_P579448	345.171	61.7551	1.20506	-1.05099	organic solute carrier partner 1	NM_172701	Mm.38907
Tmem40	A_55_P2034300	344.376	55.4298	1.24965	-1.15898	transmembrane protein 40	NM_001168256	Mm.29739
Pyroxd2	A_52_P637172	342.508	43.8938	1.30255	-1.43487	pyridine nucleotide-disulphide oxidoreductase domain 2	NM_029011	Mm.329858
	A_30_P01032638	341.628	64.8408	1.13104	-1.03979
Gm38832	A_55_P2730377	340.21	66.0947	1.00952	-1.12767	predicted gene, 38832	XR_861814
Fxyd7	A_55_P2742900	338.085	28.1197	1.7225	-1.63861	FXYD domain-containing ion transport regulator 7	BC061101	Mm.41770
Ptges	A_55_P1974189	337.516	30.1899	1.54672	-1.70947	prostaglandin E synthase	NM_022415	Mm.28768
Pcdh7	A_55_P2810343	337.221	31.8016	1.6057	-1.5742	protocadherin 7	NM_001122758	Mm.332387
Otoa	A_51_P498287	335.647	3.10972	3.25947	-3.26792	otoancorin	NM_139310	Mm.221073
Duox2	A_66_P134717	334.678	3.0927	3.21877	-3.31237	dual oxidase 2	XM_006499110	Mm.358846
Lacc1	A_66_P109152	333.38	13.7251	2.24917	-2.12648	laccase (multicopper oxidoreductase) domain containing 1	AK053693	Mm.89278
Fgf11	A_52_P454815	331.549	60.3565	1.07427	-1.15675	fibroblast growth factor 11	NM_010198	Mm.269011
Rassf5	A_55_P2045682	331.118	23.3228	1.77455	-1.82636	Ras association (RalGDS/AF-6) domain family member 5	NM_018750	Mm.248291
Myo5b	A_66_P108416	331.088	8.49547	2.40993	-2.64782	myosin VB	NM_201600	Mm.260098
Fndc1	A_52_P528430	330.983	3.18555	3.15233	-3.32012	fibronectin type III domain containing 1	NM_001081416	Mm.379161
2310039F13Rik	A_65_P12160	329.878	4.161	2.94107	-3.14117	RIKEN cDNA 2310039F13 gene	AK009692	Mm.416579
	A_30_P01018099	329.504	4.28653	2.75738	-3.28033
Pld5	A_55_P1953836	328.99	3.19208	3.01011	-3.45067	phospholipase D family, member 5	NM_176916	Mm.338001
5830444B04Rik	A_66_P139137	328.804	34.4852	1.52554	-1.50101	RIKEN cDNA 5830444B04 gene	NR_102283	Mm.440305
	A_30_P01018721	328.052	52.1478	0.738629	-1.68799
Mylk2	A_55_P2047043	326.933	16.051	1.95577	-2.16586	myosin, light polypeptide kinase 2, skeletal muscle	NM_001081044	Mm.250604
Reln	A_55_P2741072	326.166	6.8723	1.56461	-3.77743	reelin	AB246391	Mm.425236
A630001G21Rik	A_55_P2488369	324.885	47.7864	1.36736	-1.17127	RIKEN cDNA A630001G21 gene	NM_177055	Mm.116691
	A_30_P01032562	322.112	40.4766	1.30158	-1.46419
Kif26b	A_66_P116906	321.334	8.93928	2.19667	-2.74448	kinesin family member 26B	NM_001161665	Mm.138659
Tub	A_51_P262238	318.622	3.25044	3.16272	-3.22572	tubby candidate gene	NM_021885	Mm.439722
Fabp7	A_51_P290074	318.174	5.51496	2.79622	-2.82747	fatty acid binding protein 7, brain	NM_021272	Mm.3644
Pkia	A_52_P314129	318.01	31.3627	1.66245	-1.45287	protein kinase inhibitor, alpha	NM_008862	Mm.3193
Rhobtb3	A_52_P348720	317.878	19.5288	2.00567	-1.79251	Rho-related BTB domain containing 3	NM_028493	Mm.276200
Ctsh	A_55_P2720038	317.629	24.1335	1.54744	-1.94417	cathepsin H	BC080767	Mm.2277
Ccl4	A_55_P2744077	316.851	62.1139	0.893525	-1.23066	chemokine (C-C motif) ligand 4	NM_013652	Mm.244263
Dync2li1	A_51_P472481	315.953	43.4415	1.42627	-1.20967	dynein cytoplasmic 2 light intermediate chain 1	NM_172256	Mm.246119
Napb	A_55_P2715904	314.318	59.8811	0.922237	-1.24319	N-ethylmaleimide sensitive fusion protein attachment protein beta	AK078224
Plekhg3	A_55_P2737512	313.664	62.5782	0.94981	-1.14905	pleckstrin homology domain containing, family G (with RhoGef domain) member 3	NM_153804	Mm.291854
Fam65c	A_51_P171180	312.192	4.95388	2.35949	-3.39162	family with sequence similarity 65, member C	AK009597	Mm.68454
	A_55_P2638108	310.407	13.1282	2.1002	-2.2366
Ttpa	A_52_P29610	309.913	17.199	1.91293	-2.03191	tocopherol (alpha) transfer protein	NM_015767	Mm.24375
Creg2	A_55_P2140651	309.325	37.6615	1.35227	-1.45907	cellular repressor of E1A-stimulated genes 2	NM_170597	Mm.122091
	A_30_P01022208	308.473	41.3344	1.25563	-1.41747
Rhou	A_51_P227392	308.298	38.0809	1.35366	-1.4369	ras homolog gene family, member U	NM_133955	Mm.168257
1700084C01Rik	A_55_P2129107	308.275	9.50049	2.29488	-2.49856	RIKEN cDNA 1700084C01 gene	NM_001033185	Mm.291078
Gm34552	A_55_P2579562	308.052	10.561	2.2944	-2.34533	predicted gene, 34552	XR_869707
Aspa	A_55_P2719684	307.805	13.7983	1.9384	-2.31443	aspartoacylase	AK035910	Mm.293574
Fyco1	A_52_P265666	306.454	55.118	1.00037	-1.24808	FYVE and coiled-coil domain containing 1	AK013060
Fign	A_51_P375987	306.192	36.2019	1.49732	-1.35635	fidgetin	NM_021716	Mm.130769
Scg2	A_55_P1992490	304.278	29.0662	0.994293	-2.16706	secretogranin II	NM_009129	Mm.5038
Ncam1	A_51_P380309	304.195	22.2004	1.78464	-1.76508	neural cell adhesion molecule 1	NM_001113204	Mm.4974
Gm35340	A_55_P2892808	303.763	6.79307	2.08406	-3.17205	predicted gene, 35340	XR_378746	Mm.455713
Aldoc	A_55_P2070992	303.286	50.2062	1.19784	-1.17028	aldolase C, fructose-bisphosphate	NM_009657	Mm.7729
Gm5859	A_55_P2934222	302.846	7.1583	2.54654	-2.62966	predicted pseudogene 5859	XR_887489	Mm.6660
4732440D04Rik	A_55_P2168791	301.911	47.5241	1.14387	-1.29689	RIKEN cDNA 4732440D04 gene	XR_373198	Mm.441824
Thsd4	A_51_P449233	301.38	9.09467	2.23855	-2.58524	thrombospondin, type I, domain containing 4	NM_172444	Mm.28791
Cldn4	A_55_P2183453	301.276	12.9915	2.46233	-1.84649	claudin 4	NM_009903	Mm.7339
Gpr182	A_52_P620496	300.196	31.0737	1.42582	-1.61969	G protein-coupled receptor 182	AK031480	Mm.2857
Celf2	A_55_P2943476	296.063	15.0481	1.83803	-2.23359	CUGBP, Elav-like family member 2	AK046163	Mm.470977
Ctnnal1	A_51_P202714	293.185	26.645	1.63422	-1.59903	catenin (cadherin associated protein), alpha-like 1	NM_018761	Mm.218891
Ang2	A_51_P349888	291.462	16.8711	1.86458	-2.01948	angiogenin, ribonuclease A family, member 2	NM_007449	Mm.377077
Col26a1	A_55_P2098120	290.302	3.72407	2.69206	-3.36585	collagen, type XXVI, alpha 1	XM_006504361	Mm.295020
	A_30_P01019232	289.797	16.5283	1.91169	-1.99372
	A_55_P2062722	289.221	31.8708	1.60269	-1.35255		BC030420	Mm.449640
Gpm6b	A_55_P2483158	289.026	39.8769	1.17052	-1.46043	glycoprotein m6b	NM_001177956	Mm.222320
Tnc	A_52_P355169	289.026	3.2948	3.06179	-3.16644	tenascin C	NM_011607	Mm.454219
Hjurp	A_55_P2045096	288.821	35.4796	1.41867	-1.37982	Holliday junction recognition protein	NM_198652	Mm.384762
Ccl3	A_51_P140710	286.527	51.5063	0.887774	-1.36145	chemokine (C-C motif) ligand 3	NM_011337	Mm.1282
Mical3	A_52_P413626	285.007	55.4035	1.05383	-1.08249	microtubule associated monooxygenase, calponin and LIM domain containing 3	NM_001270475	Mm.122399
Mir99ahg	A_52_P153804	283.735	4.52279	2.71743	-3.02713	Mir99a and Mirlet7c-1 host gene (non-protein coding)	NR_015543	Mm.394688
Mctp2	A_55_P1965313	283.474	8.12095	1.52715	-3.37165	multiple C2 domains, transmembrane 2	NM_001024703	Mm.217412
9930038B18Rik	A_55_P2733177	280.474	9.93006	2.15379	-2.4395	RIKEN cDNA 9930038B18 gene	AK084679	Mm.209448
Ralgps2	A_65_P12306	279.819	39.4908	1.22685	-1.37143	Ral GEF with PH domain and SH3 binding motif 2	AK165002	Mm.28376
Pacrgl	A_55_P2372897	279.693	46.6937	1.01455	-1.34137	PARK2 co-regulated-like	AK141983	Mm.437183
Ccdc141	A_51_P132170	279.131	17.6434	1.92186	-1.83526	coiled-coil domain containing 141	NM_001025576	Mm.26579
Gm30938	A_52_P323151	278.631	16.7946	1.79135	-2.03431	predicted gene, 30938	XR_397755	Mm.391044
Slc16a9	A_66_P125003	276.845	20.0651	1.68626	-1.87344	solute carrier family 16 (monocarboxylic acid transporters), member 9	NM_025807	Mm.19325
Pld5	A_55_P2009841	275.927	4.16542	2.77451	-3.04855	phospholipase D family, member 5	NM_176916	Mm.338001
Rhobtb3	A_55_P2061391	274.141	25.3285	1.6375	-1.57196	Rho-related BTB domain containing 3	AK081381	Mm.276200
Echdc3	A_55_P2131190	273.337	44.2346	1.12599	-1.27482	enoyl Coenzyme A hydratase domain containing 3
Prune2	A_55_P2737887	273.215	33.247	1.2149	-1.59722	prune homolog 2 (Drosophila)	AK163576	Mm.489758
Mir99ahg	A_51_P306789	272.495	7.67214	2.1767	-2.74714	Mir99a and Mirlet7c-1 host gene (non-protein coding)	NR_015543	Mm.394688
Mfsd4	A_55_P2169457	272.174	36.1757	1.31681	-1.368	major facilitator superfamily domain containing 4	NM_172510	Mm.208445
Postn	A_51_P489192	271.942	8.99024	2.21466	-2.47751	periostin, osteoblast specific factor	NM_015784	Mm.236067
Pkdcc	A_52_P299535	270.604	50.5354	0.997258	-1.19693	protein kinase domain containing, cytoplasmic	NM_134117	Mm.311974
AI451458	A_55_P2403325	270.09	27.0385	0.255877	-2.83785	expressed sequence AI451458	CA328248	Mm.441085
	A_30_P01026045	267.905	47.8641	1.14976	-1.10832
Col14a1	A_55_P2159522	267.132	24.1701	1.69028	-1.54934	collagen, type XIV, alpha 1	NM_181277	Mm.297859
Fndc8	A_52_P191431	266.128	10.4878	1.74614	-2.69257	fibronectin type III domain containing 8	NM_030224	Mm.286733
Dock5	A_51_P223025	265.844	33.0659	1.33643	-1.44411	dedicator of cytokinesis 5	NM_177780	Mm.258155
	A_30_P01026972	264.92	11.6052	2.23986	-2.04623
Aebp1	A_55_P2740297	264.839	34.6954	1.39525	-1.31042	AE binding protein 1	AK204340	Mm.4665
LOC102642717	A_55_P2115260	264.083	49.8894	1.01042	-1.16714	zinc finger protein 717-like	XM_011239667	Mm.339511
1700047M11Rik	A_55_P2731521	263.051	50.2889	1.11763	-1.04278	RIKEN cDNA 1700047M11 gene	NR_015458	Mm.331019
Trpc1	A_52_P35561	261.428	12.3556	2.01205	-2.1645	transient receptor potential cation channel, subfamily C, member 1	AK038676	Mm.149633
Slc9a9	A_55_P2714652	261.368	33.4979	1.29465	-1.44266	solute carrier family 9 (sodium/hydrogen exchanger), member 9	AK017792	Mm.326125
Sema3a	A_55_P2738042	260.211	9.69102	2.37134	-2.14892	sema domain, immunoglobulin domain (Ig), short basic domain, secreted, (semaphorin) 3A	AK164242	Mm.372039
Khdrbs3	A_66_P137566	259.914	3.15794	3.10504	-3.03124	KH domain containing, RNA binding, signal transduction associated 3	XR_383979	Mm.487920
6430573F11Rik	A_55_P2733547	258.478	6.85609	2.1987	-2.81119	RIKEN cDNA 6430573F11 gene	NM_176952	Mm.180924
Uncx	A_52_P647576	258.406	34.1717	1.28942	-1.40271	UNC homeobox	NM_013702	Mm.42190
	A_52_P722921	257.533	5.82145	2.55894	-2.68167		AK037648
Adam33	A_55_P2491978	255.604	30.7125	1.48019	-1.3502	a disintegrin and metallopeptidase domain 33	NM_033615	Mm.108550
	A_65_P00738	255.174	32.3997	1.44975	-1.30105		AV373117	Mm.472113
Amy1	A_55_P1983418	255.09	32.7247	1.21013	-1.5258	amylase 1, salivary	NM_007446	Mm.439727
Dusp14	A_55_P2914662	254.917	43.2552	1.13036	-1.2021	dual specificity phosphatase 14	NM_019819	Mm.240885
Prr5	A_52_P145482	254.772	33.6387	1.34649	-1.34789	proline rich 5 (renal)	NM_146061	Mm.291372
Arhgef40	A_55_P2716103	253.167	27.5902	1.45625	-1.51498	Rho guanine nucleotide exchange factor (GEF) 40
2310081O03Rik	A_55_P2727474	252.491	4.40515	2.69698	-2.9173	RIKEN cDNA 2310081O03 gene	AK010245	Mm.396410
Piezo2	A_55_P2642843	252.199	8.40844	2.24935	-2.4306	piezo-type mechanosensitive ion channel component 2	AK031437
Nme5	A_55_P1966102	250.309	31.7732	1.44732	-1.30388	NME/NM23 family member 5	NM_080637	Mm.275430
Rfx2	A_55_P2935470	250.157	48.938	1.0155	-1.11168	regulatory factor X, 2 (influences HLA class II expression)	AK086559
Dnm3os	A_52_P590898	249.705	15.0464	1.70974	-2.11638	dynamin 3, opposite strand	NR_002870	Mm.485366
Dio3os	A_55_P2741740	249.317	23.9645	0.664245	-2.48814	deiodinase, iodothyronine type III, opposite strand	NR_002866	Mm.442720
Gm32819	A_51_P227445	248.158	23.9414	1.58486	-1.56219	predicted gene, 32819	XR_379375
	A_66_P126270	247.697	8.57605	2.00118	-2.62431		AK089905	Mm.478680
Acsf2	A_66_P106869	246.983	28.9689	1.37483	-1.49038	acyl-CoA synthetase family member 2	NM_153807	Mm.386885
Duoxa2	A_51_P365744	246.62	4.05119	2.6058	-3.09538	dual oxidase maturation factor 2	NM_025777	Mm.171333
Psg22	A_55_P2051721	246.298	2.83402	3.08577	-3.12901	pregnancy-specific glycoprotein 22	NM_001004152	Mm.389833
Cfh	A_55_P2185890	245.924	18.5696	1.85853	-1.64203	complement component factor h	AK075670	Mm.8655
Gbp8	A_55_P2179599	245.169	11.8442	2.3225	-1.82239	guanylate-binding protein 8	NM_029509	Mm.458519
P3h2	A_52_P109270	244.147	17.4826	1.67619	-1.90093	prolyl 3-hydroxylase 2	NM_173379	Mm.326869
Ralgps2	A_52_P276537	243.537	41.9887	1.15238	-1.15707	Ral GEF with PH domain and SH3 binding motif 2	NM_023884	Mm.28376
Cpne7	A_55_P2719694	243.338	25.5132	1.40914	-1.61788	copine VII	AK032541	Mm.36434
Gm14391	A_66_P113213	243.292	46.1169	0.975533	-1.19716	predicted gene 14391	XR_375381	Mm.389409
Ccl19	A_55_P2099742	241.785	5.43629	2.58043	-2.6679	chemokine (C-C motif) ligand 19	NM_011888	Mm.459263
Scn3a	A_52_P210781	241.616	5.00819	2.10364	-3.26202	sodium channel, voltage-gated, type III, alpha	NM_018732	Mm.330256
Stab2	A_55_P2026487	240.502	38.4017	0.99985	-1.42033	stabilin 2	AK164675	Mm.279611
Htr2b	A_52_P181925	240.333	5.32331	2.41339	-2.85655	5-hydroxytryptamine (serotonin) receptor 2B	NM_008311	Mm.439747
Slc16a7	A_55_P2394490	240.319	6.49374	1.88946	-3.09368	solute carrier family 16 (monocarboxylic acid transporters), member 7	XM_006513411	Mm.458462
Fibin	A_51_P283473	239.408	2.86954	3.04109	-3.11479	fin bud initiation factor homolog (zebrafish)	NM_026271	Mm.291809
Gucy1a3	A_52_P493965	239.259	13.8954	1.75959	-2.11968	guanylate cyclase 1, soluble, alpha 3	AK031305
Gbp2b	A_55_P2802778	238.506	20.7166	1.62586	-1.67268	guanylate binding protein 2b	NM_010259	Mm.457978
Palm	A_55_P2734022	238.329	13.1548	1.94533	-2.00733	paralemmin	AK133733
Rap1gap	A_55_P2039225	237.699	46.4339	0.754134	-1.37512	Rap1 GTPase-activating protein	NM_001081155	Mm.180763
Echdc2	A_51_P477414	236.565	45.7825	0.754503	-1.38824	enoyl Coenzyme A hydratase domain containing 2	NM_026728	Mm.270783
Tmem201	A_51_P384441	235.239	38.6903	1.04443	-1.33303	transmembrane protein 201	NM_177672	Mm.266704
Gm8378	A_55_P2032440	233.224	14.1294	1.68301	-2.13532	predicted gene 8378	AK158157	Mm.450961
Ctnnal1	A_52_P416272	232.792	20.2423	1.68773	-1.60924	catenin (cadherin associated protein), alpha-like 1	NM_018761	Mm.218891
Mtcp1	A_55_P2735300	232.394	27.0225	1.30101	-1.57671	mature T cell proliferation 1	AK142198	Mm.440653
Sgcd	A_55_P2138714	232.086	3.16457	2.91959	-3.05029	sarcoglycan, delta (dystrophin-associated glycoprotein)	NM_011891	Mm.338890
	A_65_P08211	232.004	4.43389	2.68007	-2.80274		BU502925	Mm.451840
Mical3	A_51_P519648	231.388	43.7701	1.11893	-1.05674	microtubule associated monooxygenase, calponin and LIM domain containing 3	NM_153396	Mm.122399
	A_66_P121600	230.962	42.4888	1.15592	-1.05996		AK044571	Mm.447295
E2f8	A_55_P2000833	230.705	6.31938	2.30185	-2.66165	E2F transcription factor 8	NM_001013368	Mm.240566
6430562O15Rik	A_55_P2509974	230.648	23.0796	1.67005	-1.42432	RIKEN cDNA 6430562O15 gene	NR_015515	Mm.470842
Sh3pxd2b	A_55_P2737862	230.501	16.4238	1.77527	-1.80902	SH3 and PX domains 2B	AK163471	Mm.227616
Postn	A_55_P2503766	229.586	10.5558	1.95878	-2.25752	periostin, osteoblast specific factor	NM_001198766	Mm.236067
Fbxo27	A_55_P2170847	228.958	11.5599	2.01406	-2.0672	F-box protein 27	NM_001163702	Mm.116116
Rgs7bp	A_52_P201558	227.689	4.79538	2.64158	-2.70107	regulator of G-protein signalling 7 binding protein	NM_029879	Mm.100348
9330162012Rik	A_55_P2202524	226.83	20.4755	1.51433	-1.72869	cDNA RIKEN 9330162012 gene	AK034200	Mm.458692
Tnc	A_51_P291438	226.431	4.56263	2.60731	-2.79913	tenascin C	NM_011607	Mm.454219
Fndc1	A_55_P2899071	226.265	2.73169	3.01189	-3.13355	fibronectin type III domain containing 1	NM_001081416	Mm.379161
Hmcn1	A_55_P2721404	224.898	20.6222	1.56416	-1.65621	hemicentin 1	AK052713
Plau	A_51_P305311	224.705	18.6041	1.54777	-1.81994	plasminogen activator, urokinase	NM_008873	Mm.4183
4933409K07Rik	A_55_P2119552	224.611	4.96201	2.61545	-2.65828	RIKEN cDNA 4933409K07 gene	NR_033123	Mm.440578
Lamc2	A_55_P1981366	224.225	32.1219	1.05743	-1.51926	laminin, gamma 2	NM_008485	Mm.329272
Tmsb15b1	A_55_P2008889	224.015	47.0645	1.02816	-0.996105	thymosin beta 15b1	NM_001081983	Mm.381904
Plxnb3	A_51_P232748	223.76	6.88591	1.9964	-2.79913	plexin B3	NM_019587	Mm.275600
Cped1	A_55_P2127473	222.928	37.786	1.22522	-1.10881	cadherin-like and PC-esterase domain containing 1	AK040587	Mm.221404
Cpq	A_55_P2728098	222.432	11.7519	1.80464	-2.21113	carboxypeptidase Q	BC017373	Mm.158251
Gfra2	A_55_P1968703	220.898	11.5949	1.29325	-2.73194	glial cell line derived neurotrophic factor family receptor alpha 2	NM_008115	Mm.32619
Cyp4f13	A_55_P2714284	220.812	32.805	1.35957	-1.16464	cytochrome P450, family 4, subfamily f, polypeptide 13	AK085008	Mm.254838
Anxa9	A_55_P2092869	219.853	24.8084	0.994385	-1.92663	annexin A9	NM_001085383	Mm.218844
Spata7	A_55_P2713805	219.048	41.809	1.04454	-1.11819	spermatogenesis associated 7
Col26a1	A_51_P435380	218.962	2.91106	3.02004	-2.98633	collagen, type XXVI, alpha 1	NM_024474	Mm.295020
	A_30_P01020460	217.911	30.0352	1.18768	-1.4447
	A_30_P01023004	217.461	39.9736	1.10581	-1.1112
Ccl7	A_51_P436652	217.398	15.975	1.31555	-2.22428	chemokine (C-C motif) ligand 7	NM_013654	Mm.341574
Olfr1386	A_52_P91019	217.336	19.7637	1.53584	-1.69653	olfactory receptor 1386	NM_001011741	Mm.377286
Slc16a14	A_55_P1970144	217.139	31.3986	1.38095	-1.18227	solute carrier family 16 (monocarboxylic acid transporters), member 14	XM_006496551	Mm.158754
Lpl	A_55_P2900592	217.108	6.19637	2.0522	-2.85202	lipoprotein lipase	AK154419	Mm.1514
	A_30_P01019758	216.939	37.208	1.03786	-1.27912
Gucy1a2	A_55_P2288232	216.492	37.1749	0.947836	-1.36745	guanylate cyclase 1, soluble, alpha 2	NM_001033322	Mm.91240
Bmp2k	A_52_P392517	215.809	16.5234	1.64154	-1.839	BMP2 inducible kinase	NM_080708	Mm.281490
Gm26947	A_55_P2737104	215.579	12.2183	1.93804	-1.97643	predicted gene, 26947	XR_871748	Mm.363202
Gm13298	A_55_P2119548	214.103	5.50079	1.94364	-3.11226	predicted gene 13298	NM_001085530	Mm.425173
Sh3tc2	A_55_P2731541	213.383	33.6146	1.21563	-1.22403	SH3 domain and tetratricopeptide repeats 2	AK048066
Ngfr	A_52_P236448	213.039	29.1882	1.3605	-1.28054	nerve growth factor receptor (TNFR superfamily, member 16)	NM_033217	Mm.283893
5730405O15Rik	A_66_P127164	212.55	23.5868	1.1827	-1.76241	RIKEN cDNA 5730405O15 gene	NR_038158	Mm.383563
Tenm3	A_51_P383369	212.5	19.7747	1.56147	-1.63764	teneurin transmembrane protein 3	NM_011857	Mm.42191
	A_30_P01023370	211.452	33.8417	1.10897	-1.30787
Angpt1	A_66_P118301	211.354	39.597	0.986614	-1.20296	angiopoietin 1	NM_009640	Mm.309336
Slc10a4	A_55_P2758403	211.169	37.2507	1.05785	-1.21858	solute carrier family 10 (sodium/bile acid cotransporter family), member 4	NM_173403	Mm.491387
Slc4a8	A_66_P128332	211.117	12.8357	1.77191	-2.04127	solute carrier family 4 (anion exchanger), member 8	NM_021530	Mm.209856
Cdc42ep5	A_52_P165679	210.887	34.7256	1.13428	-1.24149	CDC42 effector protein (Rho GTPase binding) 5	NM_021454	Mm.34268
Serpina9	A_55_P2092219	208.577	24.4301	1.47956	-1.38766	serine (or cysteine) peptidase inhibitor, clade A (alpha-1 antiproteinase, antitrypsin), member 9	NM_027997	Mm.326723
Olfr933	A_51_P117835	208.26	37.7181	1.16374	-1.07469	olfactory receptor 933	NM_146441	Mm.271361
Pard3	A_55_P1985012	208.126	16.4565	1.74087	-1.69324	par-3 family cell polarity regulator	NM_001013581	Mm.299254
Gm5868	A_55_P2034870	206.409	34.2605	1.31274	-1.05152	predicted gene 5868	NM_001024147	Mm.332426
Arhgef40	A_51_P435731	205.995	21.408	1.35638	-1.68338	Rho guanine nucleotide exchange factor (GEF) 40	NM_198249	Mm.9239
Tshz2	A_55_P2737492	205.669	17.7072	1.69112	-1.62017	teashirt zinc finger family member 2	XM_006499424	Mm.315789
Gm3893	A_55_P2933262	205.579	8.33758	1.81918	-2.57811	predicted gene 3893	NR_033506	Mm.418556
A530095I07Rik	A_66_P117254	204.99	21.1883	0.803868	-2.24372	RIKEN cDNA A530095I07 gene	AK041266	Mm.255451
Ccdc171	A_55_P2729210	204.753	26.9606	1.35212	-1.34622	coiled-coil domain containing 171	AK029637	Mm.180032
Prkar1b	A_55_P2074736	204.692	12.3443	1.70993	-2.11499	protein kinase, cAMP dependent regulatory, type I beta	NM_008923	Mm.306163
F8	A_51_P289239	204.047	9.36788	2.00002	-2.21839	coagulation factor VIII	NM_007977	Mm.1805
	A_30_P01031324	203.507	25.5799	1.5006	-1.26477
Snhg14	A_52_P145433	202.398	24.5879	1.32026	-1.49429	small nucleolar RNA host gene 14	NR_015456	Mm.482722
Vstm4	A_52_P300863	201.455	7.29568	2.19207	-2.36857	V-set and transmembrane domain containing 4	NM_178791	Mm.187910
F2rl1	A_51_P455932	200.787	2.98084	2.83299	-3.01418	coagulation factor II (thrombin) receptor-like 1	NM_007974	Mm.1614
Cmtm7	A_65_P10856	200.476	37.8555	1.10266	-1.07557	CKLF-like MARVEL transmembrane domain containing 7	AK040123	Mm.35600
Cep41	A_51_P212271	199.286	35.5918	1.04338	-1.21521	centrosomal protein 41	NM_031998	Mm.65389
Tmem200c	A_55_P2916007	199.21	3.40426	2.84581	-2.79837	transmembrane protein 200C	NM_001206661	Mm.86422
	A_65_P18843	198.887	22.0203	1.35422	-1.59419		AK083840	Mm.215969
Cobl	A_51_P302167	198.496	6.58166	2.05343	-2.63446	cordon-bleu WH2 repeat	NM_172496	Mm.22847
Sorcs1	A_55_P2715356	198.336	3.13354	2.78649	-2.97089	sortilin-related VPS10 domain containing receptor 1	NM_021377	Mm.313672
Myo5b	A_55_P2096086	196.913	3.02871	2.84225	-2.95384	myosin VB	AK135921	Mm.260098
1810010H24Rik	A_51_P305213	196.688	12.2466	1.7453	-2.03353	RIKEN cDNA 1810010H24 gene	NM_001163473	Mm.40679
Ncapg2	A_51_P424810	195.386	32.7198	1.19249	-1.15897	non-SMC condensin II complex, subunit G2	NM_133762	Mm.491196
	A_55_P2811613	194.551	35.8038	0.950805	-1.26453		AK030979	Mm.85211
Sgip1	A_65_P04171	194.386	25.8656	1.14764	-1.53556	SH3-domain GRB2-like (endophilin) interacting protein 1	AK014022	Mm.238094
Chd9	A_55_P2728931	193.444	32.9674	1.03624	-1.28994	chromodomain helicase DNA binding protein 9	AK020244	Mm.100615
Ms4a7	A_55_P1958165	193.309	33.1798	1.10438	-1.21153	membrane-spanning 4-domains, subfamily A, member 7	NM_001276398	Mm.491251
Stmn3	A_55_P2851414	193.209	35.2598	1.05762	-1.16982	stathmin-like 3	NM_009133	Mm.2319
Gramd1b	A_52_P5696	192.703	14.5819	1.65486	-1.84264	GRAM domain containing 1B	NM_172768	Mm.138434
Scn1a	A_51_P509551	192.302	3.04742	2.81933	-2.93368	sodium channel, voltage-gated, type I, alpha	NM_018733	Mm.439704
Zfpm2	A_52_P255261	192.248	2.87426	2.89807	-2.93894	zinc finger protein, multitype 2	AK033131	Mm.39496
P2rx2	A_55_P2182975	190.562	30.4761	1.15318	-1.26471	purinergic receptor P2X, ligand-gated ion channel, 2	NM_153400	Mm.55948
Mpp7	A_52_P464244	190.455	7.70555	1.87005	-2.53074	membrane protein, palmitoylated 7 (MAGUK p55 subfamily member 7)	AK017344	Mm.133293
Gprasp2	A_55_P2004213	190.302	23.2487	1.24444	-1.56201	G protein-coupled receptor associated sorting protein 2	NM_001163015	Mm.489763
Rgs9	A_55_P1969027	190.044	12.7067	1.82792	-1.84813	regulator of G-protein signaling 9	AK166518	Mm.38548
Serpinb6a	A_55_P2716351	189.001	23.4041	1.31082	-1.47612	serine (or cysteine) peptidase inhibitor, clade B, member 6a	AK015611	Mm.486427
Spsb4	A_52_P659312	188.445	3.21493	2.79887	-2.84772	splA/ryanodine receptor domain and SOCS box containing 4	NM_145134	Mm.491271
Apod	A_51_P366811	187.972	13.2517	1.94464	-1.65499	apolipoprotein D	NM_007470	Mm.2082
Adamtsl4	A_51_P185575	187.95	28.5027	1.21332	-1.28123	ADAMTS-like 4	NM_144899	Mm.490574
Fxyd6	A_66_P128383	187.68	14.8252	1.41702	-2.01851	FXYD domain-containing ion transport regulator 6	AK042808	Mm.208287
Mpp1	A_52_P534612	187.402	22.0127	1.34874	-1.51436	membrane protein, palmitoylated	AK036415	Mm.391267
Cxcl17	A_51_P294235	186.578	8.60141	1.9691	-2.24334	chemokine (C-X-C motif) ligand 17	NM_153576	Mm.10545
Cmtm5	A_51_P438924	186.112	35.0635	0.98814	-1.19336	CKLF-like MARVEL transmembrane domain containing 5	NM_026066	Mm.41614
	A_52_P256507	185.591	14.5612	1.22187	-2.22343		XR_401560	Mm.491600
Gpld1	A_51_P402583	185.37	5.61301	1.71704	-3.10183	glycosylphosphatidylinositol specific phospholipase D1	NM_008156	Mm.291831
Ptpn18	A_55_P2717029	184.208	8.07952	1.92892	-2.35538	protein tyrosine phosphatase, non-receptor type 18	AK143975	Mm.361
Cd5	A_51_P167263	182.818	30.7222	1.2289	-1.11753	CD5 antigen	NM_007650	Mm.779
6330418B08Rik	A_55_P2191675	182.379	3.36258	2.72871	-2.80589	RIKEN cDNA 6330418B08 gene	AK018197	Mm.445114
Loxl4	A_55_P2044143	181.403	19.039	1.46914	-1.5564	lysyl oxidase-like 4	NM_001164311	Mm.178767
	A_30_P01028991	180.734	33.8031	1.1506	-1.04141
Nhsl1	A_55_P2633239	179.428	34.0805	0.995671	-1.17409	NHS-like 1	AK017530	Mm.297971
Sema3d	A_55_P2736540	179.107	4.75076	2.35407	-2.65583	sema domain, immunoglobulin domain (Ig), short basic domain, secreted, (semaphorin) 3D	AK153839	Mm.89313
	A_66_P114730	179.102	32.1518	0.959987	-1.2912		AK029233	Mm.107477
Ttc39a	A_51_P342126	177.203	19.2407	1.10096	-1.87558	tetratricopeptide repeat domain 39A	NM_153392	Mm.33091
Scn3b	A_52_P228899	175.534	4.61526	1.9988	-3.02377	sodium channel, voltage-gated, type III, beta	NM_001083917	Mm.290083
	A_65_P09889	175.325	18.2461	0.533362	-2.50439		AK136392	Mm.421341
Mtcp1	A_55_P1991763	174.928	29.782	1.14295	-1.18468	mature T cell proliferation 1	NM_001039373	Mm.16366
Sgsm1	A_55_P2088705	174.304	7.80378	2.01936	-2.2353	small G protein signaling modulator 1	NM_001254731	Mm.200203
Slc16a7	A_51_P466633	173.693	4.30619	2.34022	-2.76714	solute carrier family 16 (monocarboxylic acid transporters), member 7	NM_011391	Mm.29161
Nsg2	A_51_P163953	173.661	17.4563	1.38999	-1.69784	neuron specific gene family member 2	NM_008741	Mm.3304
Dnah6	A_55_P2519415	173.399	18.894	1.33583	-1.63564	dynein, axonemal, heavy chain 6	NM_001164669	Mm.333166
Pvt1	A_55_P2051254	172.388	5.27698	2.316	-2.48718	plasmacytoma variant translocation 1	NR_003368	Mm.4608
Frmd6	A_52_P534560	172.326	21.3009	1.08806	-1.70147	FERM domain containing 6	NM_028127	Mm.2962
Ank3	A_65_P13713	172.29	6.92261	2.22815	-2.1826	ankyrin 3, epithelial	NM_146005	Mm.235960
Igsf10	A_51_P155843	171.559	7.5656	2.04021	-2.23628	immunoglobulin superfamily, member 10	NM_001162884	Mm.228086
Clca2	A_51_P131119	171.171	17.8242	1.52006	-1.51685	chloride channel calcium activated 2	NM_178697	Mm.331420
Idh3g	A_55_P2623235	170.883	27.7082	1.05642	-1.34158	isocitrate dehydrogenase 3 (NAD+), gamma
Usp24	A_51_P480320	170.65	28.6696	1.10252	-1.2443	ubiquitin specific peptidase 24	AK045043	Mm.234544
Nlrp1a	A_55_P2023146	170.608	14.9609	1.40089	-1.8839	NLR family, pyrin domain containing 1A	NM_001004142	Mm.240227
Fabp2	A_51_P313581	170.389	26.7985	1.21106	-1.23092	fatty acid binding protein 2, intestinal	NM_007980	Mm.28398
Tanc2	A_55_P2721960	168.44	31.988	1.07771	-1.0923	tetratricopeptide repeat, ankyrin repeat and coiled-coil containing 2	AK084601
	A_66_P128784	167.708	3.80443	2.63764	-2.59786		BC029168	Mm.434065
6330562C20Rik	A_55_P2173576	167.684	22.4544	1.42196	-1.25209	RIKEN cDNA 6330562C20 gene	AK144859	Mm.482634
	A_55_P2028610	166.283	12.7957	1.7606	-1.71269		AK149255	Mm.483630
Frem3	A_55_P2105532	165.686	4.39161	2.4574	-2.55354	Fras1 related extracellular matrix protein 3	NM_001167898	Mm.134296
Hivep3	A_55_P2139019	165.68	32.661	1.06478	-1.05135	human immunodeficiency virus type I enhancer binding protein 3	XR_867815	Mm.302758
Snx8	A_55_P2518845	165.499	24.4758	0.794258	-1.73651	sorting nexin 8	XM_006504674
Pik3cd	A_52_P99848	165.296	11.2443	1.83655	-1.81461	phosphatidylinositol 3-kinase catalytic delta polypeptide	NM_008840	Mm.229108
Slc22a3	A_55_P2795689	165.087	14.3884	1.57412	-1.7195	solute carrier family 22 (organic cation transporter), member 3	NM_011395	Mm.99252
Hhip	A_66_P132865	164.757	25.604	1.16561	-1.29366	Hedgehog-interacting protein	NM_020259	Mm.254493
Cacna2d1	A_55_P2869346	164.594	4.40042	2.17124	-2.82726	calcium channel, voltage-dependent, alpha2/delta subunit 1	AK084101	Mm.446670
	A_30_P01023785	164.194	32.6877	1.06315	-1.0388
	A_30_P01026481	163.893	31.9599	1.07484	-1.05695
Zfp618	A_51_P244586	163.767	19.9887	1.28325	-1.52452	zinc finger protein 618	NM_028326	Mm.482416
Dock3	A_55_P2742475	163.739	6.46407	1.84319	-2.59299	dedicator of cyto-kinesis 3	NM_153413	Mm.150259
Uhrf1bp1l	A_51_P160053	163.053	27.9628	1.06704	-1.25009	UHRF1 (ICBP90) binding protein 1-like	NM_029166	Mm.268922
Lrch2	A_55_P2400322	162.991	18.4175	1.43345	-1.48557	leucine-rich repeats and calponin homology (CH) domain containing 2	NM_001081173	Mm.30506
	A_30_P01020899	161.957	18.5686	1.31193	-1.58612
	A_30_P01026974	161.675	25.7829	0.975687	-1.4463
1810041L15Rik	A_55_P2033376	161.549	7.52029	1.90362	-2.29479	RIKEN cDNA 1810041L15 gene	NM_001163145	Mm.275387
Kcna1	A_55_P2106916	160.832	2.69065	2.83234	-2.84249	potassium voltage-gated channel, shaker-related subfamily, member 1	NM_010595	Mm.40424
BC100451	A_51_P441494	159.79	11.5142	1.70994	-1.85812	cDNA sequence BC100451	NM_021440	Mm.439815
Scn3a	A_55_P2065288	159.786	2.95545	2.69185	-2.83814	sodium channel, voltage-gated, type III, alpha	L42337
Edaradd	A_52_P480852	159.782	7.22385	1.84141	-2.39916	EDAR (ectodysplasin-A receptor)-associated death domain	NM_133643	Mm.159671
Cacna2d1	A_55_P2733132	159.46	2.97922	2.73106	-2.78444	calcium channel, voltage-dependent, alpha2/delta subunit 1	AK084101	Mm.401375
Bcan	A_55_P1971599	159.341	11.9139	1.74645	-1.76832	brevican	NM_007529	Mm.4598
6720420G18Rik	A_55_P2193424	159.26	6.55815	1.9886	-2.38673	RIKEN cDNA 6720420G18 gene	AK020112	Mm.446079
Liph	A_51_P122660	158.886	6.98076	1.58582	-2.69602	lipase, member H	NM_153404	Mm.33192
Dkk3	A_52_P220176	158.744	5.25515	2.0038	-2.6864	dickkopf homolog 3 (Xenopus laevis)	NM_015814	Mm.55143
Sema4d	A_55_P2925077	158.714	2.84912	2.8297	-2.74345	sema domain, immunoglobulin domain (Ig), transmembrane domain (TM) and short cytoplasmic domain, (semaphorin) 4D	XM_006516891	Mm.487008
Irak1bp1	A_66_P136839	157.917	10.4755	1.72968	-1.95777	interleukin-1 receptor-associated kinase 1 binding protein 1	NM_022986	Mm.41415
Ptx3	A_51_P374726	157.753	3.35074	2.82115	-2.50927	pentraxin related gene	NM_008987	Mm.276776
Lims1	A_55_P2724654	157.122	30.1143	0.624094	-1.53265	LIM and senescent cell antigen-like domains 1	XM_006513074
Tmeff2	A_52_P229052	156.188	2.9376	2.71056	-2.79532	transmembrane protein with EGF-like and two follistatin-like domains 2	NM_019790	Mm.245154
9530003O04Rik	A_55_P2245904	156.049	16.1425	0.660377	-2.38606	RIKEN cDNA 9530003O04 gene	AK020539	Mm.184166
Gpt2	A_66_P123215	155.904	23.1203	1.07276	-1.45404	glutamic pyruvate transaminase (alanine aminotransferase) 2	NM_173866	Mm.200423
Ptprz1	A_55_P2000439	155.541	27.5687	1.09408	-1.17548	protein tyrosine phosphatase, receptor type Z, polypeptide 1	NM_001081306	Mm.41639
Duox2	A_55_P1974760	155.258	3.38514	2.66918	-2.62351	dual oxidase 2	NM_177610	Mm.358846
Lpl	A_66_P123790	154.356	3.98094	2.43594	-2.61443	lipoprotein lipase	NM_008509	Mm.1514
	A_30_P01027569	154.354	19.5041	1.13209	-1.62567
Flnc	A_55_P2744573	153.829	5.85032	2.08098	-2.40907	filamin C, gamma	NM_001081185	Mm.39046
Magee2	A_51_P353543	153.62	4.33191	2.36591	-2.55568	melanoma antigen, family E, 2	NM_053206	Mm.165776
Crybb1	A_52_P643798	152.121	7.34838	2.00434	-2.14068	crystallin, beta B1	NM_023695	Mm.29488
Gm34846	A_55_P2575496	151.98	3.83541	2.28947	-2.79227	predicted gene, 34846	XR_387883
Loxl4	A_66_P107231	151.156	12.4666	1.54624	-1.82703	lysyl oxidase-like 4	NM_001164311	Mm.178767
Paqr3	A_51_P418749	149.726	25.57	1.16131	-1.16186	progestin and adipoQ receptor family member III	AK047388	Mm.491325
	A_30_P01022910	149.293	8.9748	1.80858	-2.02092
Arhgap6	A_55_P2719274	149.109	9.08815	1.48512	-2.32449	Rho GTPase activating protein 6	AK171337	Mm.441810
A730008H23Rik	A_51_P230195	149.021	9.5956	1.63913	-2.09124	RIKEN cDNA A730008H23 gene	NM_172505	Mm.384762
Lpl	A_55_P2738847	148.364	13.4647	1.36016	-1.8751	lipoprotein lipase	AK170106	Mm.1514
Zcchc18	A_51_P350748	148.301	15.208	1.2531	-1.8059	zinc finger, CCHC domain containing 18	NM_001035510	Mm.440155
Foxred2	A_55_P2148463	148.195	3.3865	2.63245	-2.59248	FAD-dependent oxidoreductase domain containing 2	NM_001168260	Mm.295605
Nhsl2	A_55_P2720525	147.549	23.9938	1.16718	-1.22665	NHS-like 2	AK142977	Mm.232
Epdr1	A_52_P577388	146.834	24.3862	1.00758	-1.35585	ependymin related protein 1 (zebrafish)	NM_134065	Mm.275054
Slc16a7	A_55_P2743720	145.605	5.09822	2.23347	-2.37583	solute carrier family 16 (monocarboxylic acid transporters), member 7	NM_011391	Mm.29161
Xpa	A_65_P04273	145.023	20.6936	0.827149	-1.75526	xeroderma pigmentosum, complementation group A	AK133577	Mm.247036
Kcp	A_55_P2074499	144.576	13.466	1.57978	-1.61803	kielin/chordin-like protein	NM_001029985	Mm.332961
	A_55_P2098275	144.519	22.231	0.212117	-2.26187		AK017568
Ccdc92	A_52_P349356	143.854	27.6636	1.01439	-1.13753	coiled-coil domain containing 92	NM_144819	Mm.389693
Mok	A_55_P2065529	143.828	27.1263	1.0319	-1.14805	MOK protein kinase	NM_011973	Mm.140948
1190005I06Rik	A_51_P234044	142.786	20.1527	1.28057	-1.31761	RIKEN cDNA 1190005I06 gene	NM_197988	Mm.473736
Kcnj10	A_55_P2027083	141.969	14.2542	1.38001	-1.70947	potassium inwardly-rectifying channel, subfamily J, member 10	NM_001039484	Mm.254563
	A_66_P110742	141.199	22.8029	1.16486	-1.23895		XR_105915	Mm.296917
	A_30_P01024768	140.618	4.92659	2.11451	-2.49392
Pcdh7	A_51_P260740	140.494	24.6165	0.216507	-2.06967	protocadherin 7	NM_018764	Mm.332387
9930038B18Rik	A_51_P446990	140.278	3.06045	2.6902	-2.60158	RIKEN cDNA 9930038B18 gene	AK037014	Mm.209448
Kif26b	A_51_P179258	140.059	3.92633	2.36017	-2.56991	kinesin family member 26B	NM_001161665	Mm.138659
Iqca	A_55_P2021275	139.117	3.31301	2.58852	-2.57686	IQ motif containing with AAA domain	NM_029122	Mm.317517
Lpar1	A_52_P507802	138.647	19.5545	1.25873	-1.34048	lysophosphatidic acid receptor 1	NM_010336	Mm.4772
Col5a3	A_51_P241995	138.54	11.3578	1.4954	-1.88652	collagen, type V, alpha 3	NM_016919	Mm.334994
Itgav	A_52_P102916	138.435	12.1334	1.66028	-1.62524	integrin alpha V	AK080357	Mm.227
Rai2	A_55_P2807863	137.609	5.96947	2.04584	-2.25436	retinoic acid induced 2	NM_198409	Mm.328503
Ank3	A_52_P351925	136.602	7.63601	1.95778	-1.97661	ankyrin 3, epithelial	NM_146005	Mm.235960
Gm10561	A_55_P2064831	135.61	10.0319	1.7133	-1.81686	predicted gene 10561	XR_373414	Mm.462511
Ikbke	A_51_P222280	135.329	6.36273	1.85924	-2.32481	inhibitor of kappaB kinase epsilon	NM_019777	Mm.386783
	A_30_P01031147	134.806	3.84127	2.59455	-2.31198
Ackr4	A_66_P119623	134.507	25.232	1.15506	-1.03267	atypical chemokine receptor 4	AY072938	Mm.269254
Mboat2	A_55_P2039250	133.797	26.1618	1.07181	-1.05609	membrane bound O-acyltransferase domain containing 2	NM_026037	Mm.167671
	A_55_P2536354	133.247	21.926	1.12726	-1.24951
Fbxl2	A_52_P604735	132.167	18.8441	1.25851	-1.32504	F-box and leucine-rich repeat protein 2	XR_379879
Faxc	A_55_P2795866	132.16	11.1389	1.51876	-1.82321	failed axon connections homolog (Drosophila)	NM_175234	Mm.159689
Slc19a1	A_51_P502152	132.153	22.9322	1.13131	-1.16883	solute carrier family 19 (folate transporter), member 1	NM_031196	Mm.265060
Igsf10	A_55_P2157902	132.103	4.40215	2.34361	-2.33708	immunoglobulin superfamily, member 10	NM_001162884	Mm.228086
Satb1	A_51_P324228	131.97	14.5756	1.2005	-1.75145	special AT-rich sequence binding protein 1	NM_009122	Mm.311655
Mx1	A_55_P2118441	131.944	17.1442	1.37194	-1.34556	MX dynamin-like GTPase 1	NM_010846	Mm.33996
Rbfox3	A_55_P1993777	131.692	11.1183	1.51753	-1.82201	RNA binding protein, fox-1 homolog (C. elegans) 3	NM_001039167	Mm.341103
C230035I16Rik	A_52_P338349	131.636	3.34311	2.48072	-2.59188	RIKEN cDNA C230035I16 gene	NR_015492	Mm.487476
Tmod2	A_55_P2727823	131.437	2.90611	2.55973	-2.71279	tropomodulin 2	AK015719	Mm.291880
H2-Ea-ps	A_51_P222741	131.373	7.97042	1.5537	-2.26255	histocompatibility 2, class II antigen E alpha, pseudogene	NM_010381	Mm.15680
B230311B06Rik	A_66_P100309	130.803	13.3837	1.33884	-1.72338	RIKEN cDNA B230311B06 gene	XM_003945420	Mm.291232
Ccdc141	A_66_P132750	130.596	3.3797	2.54098	-2.50446	coiled-coil domain containing 141	NM_001025576	Mm.26579
Gm17660	A_55_P2492234	130.583	19.4669	1.2526	-1.26665	predicted gene, 17660	NM_001163772	Mm.366664
	A_30_P01033562	130.396	2.97765	2.59387	-2.63208
Ocrl	A_55_P2721895	130.211	19.5317	1.14394	-1.3664	oculocerebrorenal syndrome of Lowe	AK028306	Mm.210343
Fam109b	A_66_P128293	130.101	25.8667	0.976003	-1.12784	family with sequence similarity 109, member B	NM_177391	Mm.444916
Ift81	A_55_P2630941	130.093	25.9819	1.0565	-1.04084	intraflagellar transport 81	NM_009879	Mm.10125
Dpysl4	A_55_P2147736	129.996	21.2462	1.03283	-1.35374	dihydropyrimidinase-like 4	NM_011993	Mm.250414
C430049E01Rik	A_55_P2369534	129.691	14.8797	1.48411	-1.41291	RIKEN cDNA C430049E01 gene	XM_006544343	Mm.489394
Gm8096	A_52_P94150	129.236	12.3952	2.0179	-1.13763	3-phosphoglycerate dehydrogenase pseudogene	NR_033590	Mm.484413
Acot6	A_51_P191354	129.167	20.0443	1.26431	-1.19704	acyl-CoA thioesterase 6	AK014558	Mm.49245
Gatm	A_51_P461319	129.049	12.3988	0.995353	-2.15767	glycine amidinotransferase (L-arginine:glycine amidinotransferase)	NM_025961	Mm.29975
Sgk3	A_55_P2721149	127.792	14.9363	1.15482	-1.71546	serum/glucocorticoid regulated kinase 3	AK083319	Mm.336410
Kif5a	A_51_P107020	127.637	13.5772	1.10839	-1.89777	kinesin family member 5A	NM_001039000	Mm.30355
Rgs7	A_55_P2744717	127.243	2.78657	2.56334	-2.72298	regulator of G protein signaling 7	DQ139285	Mm.7956
	A_30_P01031350	126.473	17.3386	1.31643	-1.32372
Pou2af1	A_51_P183581	126.224	19.7883	1.10959	-1.33704	POU domain, class 2, associating factor 1	NM_011136	Mm.897
Abi3bp	A_55_P2730991	126.222	12.1834	0.218379	-2.92796	ABI gene family, member 3 (NESH) binding protein	AK043879	Mm.209236
Zfp536	A_55_P2741439	126.041	24.8055	0.9833	-1.13523	zinc finger protein 536	NM_172385	Mm.378309
	A_55_P1984962	125.776	7.95303	1.39306	-2.36352
Lrrn3	A_51_P392303	125.557	20.3994	1.37363	-1.02149	leucine rich repeat protein 3, neuronal	NM_010733	Mm.491383
Frzb	A_55_P2909829	125.483	3.53708	2.34926	-2.57289	frizzled-related protein	NM_011356	Mm.427436
Fam229a	A_52_P628127	125.455	17.3222	1.17761	-1.45224	family with sequence similarity 229, member A	NM_001085491	Mm.424983
Pdzd4	A_55_P1966274	125.369	13.7615	1.21862	-1.74222	PDZ domain containing 4	NM_001029868	Mm.103782
	A_52_P1173329	125.1	16.0552	1.2454	-1.48995		BQ944386	Mm.451814
Plekhg3	A_51_P327369	124.963	8.3866	1.79263	-1.87802	pleckstrin homology domain containing, family G (with RhoGef domain) member 3	AK080928	Mm.291854
Meiob	A_55_P2011121	124.741	18.6776	1.17981	-1.33313	meiosis specific with OB domains	NM_029197	Mm.52592
	A_30_P01018733	124.21	8.87642	1.60575	-1.97428
B4galt6	A_55_P2084611	123.816	16.6626	1.09906	-1.56782	UDP-Gal:betaGlcNAc beta 1,4-galactosyltransferase, polypeptide 6	NM_019737	Mm.393827
Gm26637	A_51_P215143	122.717	23.0151	1.00203	-1.18603	predicted gene, 26637	XM_011246777	Mm.45514
Ccdc141	A_52_P661587	121.829	2.91767	2.51311	-2.64416	coiled-coil domain containing 141	NM_001025576	Mm.26579
Il7	A_55_P2930083	121.317	2.86727	2.55405	-2.62228	interleukin 7	AK041643	Mm.3825
Nme5	A_55_P2492558	121.103	5.53603	1.84724	-2.37738	NME/NM23 family member 5	NM_080637	Mm.275430
Ndrg4	A_55_P2019483	121.064	21.7404	0.746129	-1.50456	N-myc downstream regulated gene 4	NM_001195006	Mm.29846
Col12a1	A_55_P2062469	120.934	10.2167	1.63717	-1.70143	collagen, type XII, alpha 1	NM_001290308	Mm.3819
Elovl2	A_55_P2062737	120.01	5.61639	1.98643	-2.20431	elongation of very long chain fatty acids (FEN1/Elo2, SUR4/Elo3, yeast)-like 2	NM_019423	Mm.2567
	A_55_P2070976	119.545	10.4236	1.60108	-1.69192
	A_30_P01029395	118.485	12.4838	1.39729	-1.62265
Satb1	A_65_P16561	118.136	11.5786	1.35911	-1.76518	special AT-rich sequence binding protein 1	NM_001163630	Mm.311655
Loxl3	A_51_P111315	117.847	5.19037	1.89758	-2.38073	lysyl oxidase-like 3	NM_013586	Mm.380433
Heyl	A_52_P337259	117.575	18.0383	1.18837	-1.28944	hairy/enhancer-of-split related with YRPW motif-like	NM_013905	Mm.103615
Acsf2	A_55_P2167501	117.324	11.5907	1.34703	-1.76579	acyl-CoA synthetase family member 2	NM_153807	Mm.386885
Parp8	A_66_P114420	117.135	16.2803	1.26651	-1.35384	poly (ADP-ribose) polymerase family, member 8	XM_011244679
Snhg11	A_55_P2488169	117.127	17.2182	0.985155	-1.55428	small nucleolar RNA host gene 11	NM_175692	Mm.294494
Lgr5	A_66_P108922	117.007	4.46661	1.73017	-2.75447	leucine rich repeat containing G protein coupled receptor 5	AK047873	Mm.42103
Ntn3	A_52_P505192	116.771	21.0913	1.0645	-1.17784	netrin 3	NM_010947	Mm.259542
Lrrc4b	A_55_P2125982	116.009	19.6537	1.14531	-1.18943	leucine rich repeat containing 4B	NM_198250	Mm.44173
Creb3l3	A_55_P2174987	115.76	2.67298	2.53615	-2.67376	cAMP responsive element binding protein 3-like 3	NM_145365	Mm.294693
Anxa9	A_51_P451482	115.688	6.93863	1.23678	-2.59604	annexin A9	NM_023628	Mm.218844
Piezo2	A_51_P498452	115.36	6.32951	1.90309	-2.05819	piezo-type mechanosensitive ion channel component 2	BC026614	Mm.158720
Celf2	A_52_P100909	114.623	4.63164	1.80662	-2.59598	CUGBP, Elav-like family member 2	NM_001110229	Mm.398543
Tpcn1	A_52_P344970	114.593	12.2711	1.47077	-1.52579	two pore channel 1	NM_145853	Mm.114054
Prdm5	A_55_P2718007	114.369	14.6073	1.04534	-1.69697	PR domain containing 5	BC089598
Rab5b	A_52_P92347	113.588	17.6235	1.193	-1.26861	RAB5B, member RAS oncogene family	AK144551	Mm.12815
5730559C18Rik	A_55_P1973563	113.567	11.4513	1.28758	-1.79575	RIKEN cDNA 5730559C18 gene	NM_028872	Mm.36763
Dapk1	A_52_P445346	112.137	6.69621	1.23908	-2.60006	death associated protein kinase 1	AK009701	Mm.24103
Efcc1	A_51_P183041	111.842	2.78048	2.56514	-2.53822	EF hand and coiled-coil domain containing 1	AB041550
Gm2115	A_55_P2380806	111.251	13.9721	1.40206	-1.36451	predicted gene 2115	NR_045098	Mm.44882
Susd4	A_55_P2924783	110.484	4.62538	1.87977	-2.47172	sushi domain containing 4	NM_144796	Mm.331052
	A_30_P01031576	109.938	9.00243	1.52264	-1.86097
Gm26756	A_66_P129162	109.829	6.96337	1.75697	-1.99573	predicted gene, 26756	XR_377005	Mm.403743
Pld5	A_55_P2721254	109.202	3.06364	2.59708	-2.3319	phospholipase D family, member 5	AK082725	Mm.338001
Hoxa9	A_66_P124343	109.084	20.5459	1.09398	-1.0879	homeobox A9	NM_010456	Mm.4694
Chrm1	A_52_P85372	108.279	16.5803	1.10244	-1.37814	cholinergic receptor, muscarinic 1, CNS	NM_001112697	Mm.240607
Fam49a	A_51_P253883	108.224	14.9897	1.06698	-1.55837	family with sequence similarity 49, member A	NM_029758	Mm.440802
Tac1	A_55_P1954693	107.758	5.61024	1.99679	-2.04017	tachykinin 1	NM_009311	Mm.1440
E530001F21Rik	A_55_P2162633	107.755	9.79365	1.3729	-1.86025	RIKEN cDNA E530001F21 gene	NR_002167	Mm.418157
Scn3a	A_55_P2741719	106.656	2.93959	2.45659	-2.49799	sodium channel, voltage-gated, type III, alpha	NM_018732	Mm.330256
Slc24a4	A_55_P1974804	106.457	8.4319	1.61546	-1.81619	solute carrier family 24 (sodium/potassium/calcium exchanger), member 4	NM_172152	Mm.312448
Brinp1	A_55_P2124941	105.563	2.84237	2.61248	-2.37576	bone morphogenic protein/retinoic acid inducible neural specific 1	NM_019967	Mm.248788
	A_55_P2724279	105.104	3.07998	2.4606	-2.40552		AK141616
9530077C05Rik	A_51_P284442	104.698	10.4496	1.67202	-1.42607	RIKEN cDNA 9530077C05 gene	NM_026739	Mm.280669
Zfp185	A_55_P2122830	104.663	17.8411	1.08116	-1.24469	zinc finger protein 185	NM_009549	Mm.1161
	A_30_P01030738	104.547	9.77673	1.1704	-2.02163
Fn3k	A_55_P2005859	104.253	19.8322	1.07944	-1.0881	fructosamine 3 kinase	NM_022014	Mm.266448
Synm	A_55_P2052699	103.728	18.9002	1.06099	-1.16871	synemin, intermediate filament protein	NM_183312	Mm.60526
Apol7a	A_55_P2181752	103.532	16.983	1.11478	-1.2665	apolipoprotein L 7a
Gm11827	A_66_P106146	103.483	5.37367	1.36482	-2.67589	predicted gene 11827	XR_887410	Mm.102270
Fbn2	A_51_P103850	103.29	4.05958	1.8651	-2.5775	fibrillin 2	NM_010181	Mm.20271
Celf2	A_55_P2740768	103.138	5.63483	1.66064	-2.30679	CUGBP, Elav-like family member 2	NM_001160292	Mm.398543
Nrcam	A_55_P2731571	102.814	3.02127	2.49408	-2.36803	neuronal cell adhesion molecule	AK048567	Mm.483544
Cpa2	A_52_P320261	102.66	15.0367	1.00606	-1.53864	carboxypeptidase A2, pancreatic	NM_001024698	Mm.268855
Krtap28-13	A_55_P2154994	102.224	5.10435	1.84135	-2.25589	keratin associated protein 28-13	XM_006543615	Mm.389133
	A_52_P604345	101.829	19.2404	0.960637	-1.21667		AK049762	Mm.451070
	A_30_P01026665	101.619	4.6873	1.59569	-2.61596
Gm7609	A_55_P2086279	101.511	3.35506	2.36953	-2.32299	predicted pseudogene 7609	NM_001081746	Mm.449722
Ccdc146	A_55_P2802560	100.62	3.33624	2.26724	-2.42069	coiled-coil domain containing 146	NM_029195	Mm.426695
	A_66_P128082	100.528	3.84689	2.33678	-2.14435
Itsn1	A_52_P396498	100.157	19.7634	0.850427	-1.26431	intersectin 1 (SH3 domain protein 1A)	NM_010587	Mm.40546
Ankrd6	A_51_P394174	99.8732	5.1889	1.61681	-2.42316	ankyrin repeat domain 6	NM_001012450	Mm.214766
Phox2b	A_55_P2040549	97.6105	6.18953	1.33117	-2.42134	paired-like homeobox 2b	NM_008888	Mm.62505
	A_55_P1965079	97.5525	5.99563	1.90649	-1.89108		XM_011246574	Mm.439676
1700113H08Rik	A_51_P155909	97.2844	6.67252	1.68783	-1.95145	RIKEN cDNA 1700113H08 gene	NM_029685	Mm.78423
LEC < VEC (FC>5)
GeneSymbol	ProbeName	[LEC](raw)	[VEC](raw)	[LEC](normalized)	[VEC](normalized)	GeneName	GenbankAccession	UniGeneID
Sparc	A_55_P2046812	21573.5	237879	-1.86273	1.82679	secreted acidic cysteine rich glycoprotein	NM_009242	Mm.291442
Igfbp7	A_51_P472292	14805.5	175187	-1.88121	1.9101	insulin-like growth factor binding protein 7	NM_008048	Mm.233470
Ly6c2	A_51_P197528	5020.37	148097	-2.74221	2.36702	lymphocyte antigen 6 complex, locus C2	NM_001099217	Mm.482110
Ly6c1	A_55_P2064771	5746.32	148005	-2.64911	2.26439	lymphocyte antigen 6 complex, locus C1	NM_001252055	Mm.1583
Plvap	A_51_P414653	4605.3	146984	-2.68361	2.53923	plasmalemma vesicle associated protein	NM_032398	Mm.260768
Sparcl1	A_52_P64356	6520.99	127574	-2.30442	2.2123	SPARC-like 1	NM_010097	Mm.29027
Flt1	A_51_P398723	2336.76	117881	-3.00185	2.88146	FMS-like tyrosine kinase 1	NM_010228	Mm.389712
Gadd45g	A_51_P315904	14525.2	114277	-1.60163	1.60091	growth arrest and DNA-damage-inducible 45 gamma	NM_011817	Mm.281298
Socs3	A_51_P474459	19113	109380	-1.39753	1.34583	suppressor of cytokine signaling 3	NM_007707	Mm.3468
Epas1	A_51_P250058	16609.6	108955	-1.47908	1.46119	endothelial PAS domain protein 1	NM_010137	Mm.1415
Adam15	A_55_P2495927	14785.1	93093.5	-1.42187	1.45929	a disintegrin and metallopeptidase domain 15 (metargidin)	NM_001037722	Mm.274049
Adam15	A_55_P2055819	12306.5	78258	-1.40399	1.49145	a disintegrin and metallopeptidase domain 15 (metargidin)	NM_001037722	Mm.274049
Ehd4	A_51_P455807	4830.61	66906.4	-1.89085	2.12765	EH-domain containing 4	NM_133838	Mm.132226
Cd34	A_51_P204740	1652.32	63696.8	-2.76501	2.73027	CD34 antigen	NM_133654	Mm.29798
Grrp1	A_51_P128463	8509.14	58333.9	-1.4894	1.51447	glycine/arginine rich protein 1	NM_001099296	Mm.100168
Nrp1	A_55_P2830615	1668.04	56670	-2.60342	2.70956	neuropilin 1	NM_008737	Mm.271745
Esm1	A_52_P257625	745.703	49447.4	-3.10694	3.17083	endothelial cell-specific molecule 1	NM_023612	Mm.38929
Scgb3a1	A_51_P110341	888.976	49335.2	-3.09054	2.93041	secretoglobin, family 3A, member 1	NM_170727	Mm.22802
Cxcl12	A_51_P172502	5390.14	47654.9	-1.63069	1.74017	chemokine (C-X-C motif) ligand 12	NM_001012477	Mm.303231
Cd93	A_51_P238722	3989.18	47478.7	-1.91803	1.88172	CD93 antigen	NM_010740	Mm.681
Clic4	A_51_P127681	8041.3	46165.8	-1.31083	1.43712	chloride intracellular channel 4 (mitochondrial)	NM_013885	Mm.257765
Ly6c1	A_55_P1961499	1286.31	45970.6	-2.86243	2.52359	lymphocyte antigen 6 complex, locus C1	NM_001252058	Mm.1583
Itga6	A_55_P2015670	8630.6	44971.7	-1.29286	1.31526	integrin alpha 6	NM_008397	Mm.225096
Notch4	A_55_P2807493	3601.66	43316.3	-1.96986	1.84494	notch 4	NM_010929	Mm.173813
Tmem176b	A_55_P1971963	2668.34	42494.2	-2.18082	2.03906	transmembrane protein 176B	NM_023056	Mm.28385
Ly6a	A_51_P265495	1271.56	42256.7	-2.87663	2.4045	lymphocyte antigen 6 complex, locus A	NM_010738	Mm.425949
Vwf	A_51_P103397	1787.61	40277.4	-2.52441	2.19609	Von Willebrand factor homolog	NM_011708	Mm.22339
Sparc	A_52_P101852	2071.64	39853.6	-2.26621	2.22628	secreted acidic cysteine rich glycoprotein	NM_009242	Mm.291442
Rgcc	A_51_P226269	698.599	38509.5	-3.04624	2.965	regulator of cell cycle	NM_025427	Mm.29811
Col4a1	A_51_P124254	7053.55	37691.8	-1.28245	1.362	collagen, type IV, alpha 1	NM_009931	Mm.738
Clu	A_55_P2017929	4838.4	36788.7	-1.65881	1.49447	clusterin	NM_013492	Mm.200608
Nr4a1	A_51_P239654	4842	34174.3	-1.45674	1.58912	nuclear receptor subfamily 4, group A, member 1	NM_010444	Mm.119
Rbp7	A_55_P2496218	3327.04	32782.4	-1.77072	1.75652	retinol binding protein 7, cellular	NM_022020	Mm.46023
Fam129b	A_55_P1989981	2507.5	31526.5	-1.96188	1.91699	family with sequence similarity 129, member B	NM_146119	Mm.301646
Esam	A_55_P2125811	1303.24	29972.9	-2.4563	2.2938	endothelial cell-specific adhesion molecule	NM_027102	Mm.41751
Sema3g	A_52_P312102	2483.29	29788.8	-2.08471	1.72636	sema domain, immunoglobulin domain (Ig), short basic domain, secreted, (semaphorin) 3G	XM_006518821	Mm.27812
Ier3	A_51_P286488	3433.46	29476.7	-1.58699	1.74147	immediate early response 3	NM_133662	Mm.25613
Gm13889	A_66_P105032	4293.57	28420.6	-1.49012	1.46319	predicted gene 13889	NM_001145034	Mm.482106
Id1	A_55_P2052563	3593.32	28228.4	-1.57057	1.62982	inhibitor of DNA binding 1	NM_010495	Mm.444
Col4a2	A_51_P491350	3186.93	27492.3	-1.65347	1.68195	collagen, type IV, alpha 2	NM_009932	Mm.181021
Zfp46	A_55_P2015007	3514.57	27250.9	-1.50422	1.67729	zinc finger protein 46	NM_009557	Mm.1504
Adamts1	A_52_P489295	2273.24	26468.5	-1.82139	1.94668	a disintegrin-like and metallopeptidase (reprolysin type) with thrombospondin type 1 motif, 1	NM_009621	Mm.1421
Flt1	A_55_P2800423	421.567	25112.3	-3.01812	3.105	FMS-like tyrosine kinase 1	AW488847	Mm.401078
Flt1	A_55_P2735980	406.299	24913.1	-2.99999	3.16485	FMS-like tyrosine kinase 1	AK146906	Mm.389712
Mcf2l	A_55_P2036180	405.304	24912.8	-3.11964	3.04872	mcf.2 transforming sequence-like	NM_178076	Mm.334413
Slco2a1	A_55_P1989673	1453.57	24592.4	-2.15958	2.14759	solute carrier organic anion transporter family, member 2a1	NM_033314	Mm.207106
Csrnp1	A_52_P604629	3072.15	23811.4	-1.47465	1.70631	cysteine-serine-rich nuclear protein 1	NM_153287	Mm.491094
Lims2	A_55_P2174203	974.944	23006.8	-2.57929	2.20793	LIM and senescent cell antigen like domains 2	NM_144862	Mm.24551
Nrp1	A_65_P18547	351.233	22977.8	-3.11322	3.14507	neuropilin 1	NM_008737	Mm.271745
Ncoa7	A_52_P476950	1112.79	22583.5	-2.29221	2.27744	nuclear receptor coactivator 7	NM_172495	Mm.297903
Trim47	A_55_P2066697	4395.36	22232.9	-1.32087	1.24439	tripartite motif-containing 47	NM_001205081	Mm.347770
Rasa4	A_51_P381558	2100.18	21966.4	-1.80438	1.80895	RAS p21 protein activator 4	NM_133914	Mm.290655
1810011O10Rik	A_51_P112308	802.731	21960.1	-2.56758	2.43287	RIKEN cDNA 1810011O10 gene	NM_026931	Mm.25775
Adam15	A_51_P291815	3151.89	21765.9	-1.48009	1.53432	a disintegrin and metallopeptidase domain 15 (metargidin)	NM_001037722	Mm.274049
Adamts4	A_55_P2159555	1935.23	21366.1	-1.80403	1.88734	a disintegrin-like and metallopeptidase (reprolysin type) with thrombospondin type 1 motif, 4	AK028364	Mm.491147
Hspg2	A_52_P422859	3459.69	20545	-1.4252	1.3715	perlecan (heparan sulfate proteoglycan 2)	NM_008305	Mm.273662
Fam101b	A_55_P2913071	2752.16	20380.1	-1.56056	1.55459	family with sequence similarity 101, member B	NM_029658	Mm.34131
	A_55_P2150976	1812.72	20023.3	-1.88059	1.81149
Anxa3	A_51_P451032	943.567	19663	-2.31962	2.28822	annexin A3	NM_013470	Mm.7214
Nos3	A_55_P2034027	2254.15	18424.7	-1.64146	1.61615	nitric oxide synthase 3, endothelial cell	NM_008713	Mm.258415
Ddah2	A_51_P341177	3211.32	18135.2	-1.3588	1.36538	dimethylarginine dimethylaminohydrolase 2	NM_016765	Mm.1457
Fabp5	A_55_P1953387	1488.44	17981	-1.94476	1.87647	fatty acid binding protein 5, epidermal	NM_001272097	Mm.741
Fbln2	A_52_P590535	3069.03	17457.5	-1.40131	1.33331	fibulin 2	NM_007992	Mm.249146
Srgn	A_55_P2094925	1276.71	17230	-1.95983	2.02121	serglycin	NM_011157	Mm.338790
Rapgef3	A_51_P116906	1054.76	16700.6	-2.11553	2.09602	Rap guanine nucleotide exchange factor (GEF) 3	NM_144850	Mm.24028
Sbno2	A_66_P100083	2379.76	16699.7	-1.46662	1.57094	strawberry notch homolog 2 (Drosophila)	NM_183426	Mm.262102
Selp	A_51_P211854	854.669	15886.9	-2.27959	2.16337	selectin, platelet	NM_011347	Mm.3337
Adgrg1	A_52_P317393	763.339	14609.8	-2.25183	2.23327	adhesion G protein-coupled receptor G1	NM_018882	Mm.290834
Scarb1	A_55_P1954021	492.522	14401.4	-2.54904	2.54747	scavenger receptor class B, member 1	NM_016741	Mm.282242
Ssu2	A_52_P62489	581.288	14250.3	-2.54845	2.29377	ssu-2 homolog (C. elegans)	XM_006506108	Mm.122653
Apbb2	A_51_P149562	1996.61	14247.8	-1.52786	1.53388	amyloid beta (A4) precursor protein-binding, family B, member 2	NM_009686	Mm.5159
Pdgfb	A_55_P2047310	1258.8	14148.4	-1.83802	1.87913	platelet derived growth factor, B polypeptide	NM_011057	Mm.144089
Ier2	A_51_P481325	2416.04	14085	-1.33775	1.43231	immediate early response 2	NM_010499	Mm.399
Sipa1l2	A_55_P2133632	1503.59	13889.4	-1.83956	1.59457	signal-induced proliferation-associated 1 like 2	NM_001081337	Mm.271668
Selp	A_66_P116477	678.707	13768.5	-2.38694	2.18212	selectin, platelet	NM_011347	Mm.3337
Tnfaip3	A_55_P2053838	2415.26	13714.2	-1.31087	1.42118	tumor necrosis factor, alpha-induced protein 3	NM_009397	Mm.116683
	A_51_P449824	197.642	13296.2	-3.19044	3.10817		XM_006540475	Mm.333647
Ramp3	A_55_P2101340	309.834	13156.5	-2.84584	2.78893	receptor (calcitonin) activity modifying protein 3	NM_019511	Mm.39884
Mkl2	A_66_P122173	1734.62	12875.1	-1.5411	1.57742	MKL/myocardin-like 2	NM_153588	Mm.270643
AW112010	A_52_P1020860	1279.2	12769.2	-1.79985	1.74613	expressed sequence AW112010	NR_102366	Mm.6381
Cdc42ep1	A_52_P573255	1837.12	12671.6	-1.57114	1.44157	CDC42 effector protein (Rho GTPase binding) 1	NM_027219	Mm.307488
Trex1	A_55_P2073099	2341.74	12459.5	-1.20426	1.43396	three prime repair exonuclease 1	NM_011637	Mm.439964
Vwa1	A_52_P561650	693.609	12425.2	-2.18617	2.20346	von Willebrand factor A domain containing 1	NM_147776	Mm.26515
Ramp3	A_55_P1954835	266.498	11595.7	-2.84568	2.82428	receptor (calcitonin) activity modifying protein 3	AF209907	Mm.39884
Mfng	A_66_P113245	477.857	11314.1	-2.47827	2.31376	MFNG O-fucosylpeptide 3-beta-N-acetylglucosaminyltransferase	NM_008595	Mm.149235
Ackr1	A_55_P2904117	534.707	11156.2	-2.43671	2.17286	atypical chemokine receptor 1 (Duffy blood group)	NM_010045	Mm.6393
	A_55_P2122841	921.507	11148.7	-1.93609	1.88728
St6galnac2	A_51_P112627	532.723	10555.9	-2.39006	2.14508	ST6 (alpha-N-acetyl-neuraminyl-2,3-beta-galactosyl-1,3)-N-acetylgalactosaminide alpha-2,6-sialyltransferase 2	NM_009180	Mm.3947
Selp	A_52_P57843	530.059	10440.9	-2.39107	2.1355	selectin, platelet	NM_011347	Mm.3337
Tuba1c	A_55_P2108837	1084.63	10429.8	-1.68855	1.80352	tubulin, alpha 1C	NM_009448	Mm.88212
Clca3a1	A_55_P2742186	1690.78	10310.2	-1.38729	1.44764	chloride channel calcium activated 3A1	NM_009899	Mm.454553
Ptprr	A_55_P2796481	248.369	9507.88	-2.81686	2.66834	protein tyrosine phosphatase, receptor type, R	NM_011217	Mm.336316
Prdm1	A_66_P121752	200.005	9494.04	-2.9655	2.83004	PR domain containing 1, with ZNF domain	NM_007548	Mm.4800
Kctd12b	A_52_P224348	624.541	9383.36	-2.1551	1.98076	potassium channel tetramerisation domain containing 12b	NM_175429	Mm.271572
Fam171a1	A_55_P2094520	1691.7	9074.88	-1.35819	1.29184	family with sequence similarity 171, member A1	NM_001081161	Mm.23044
Tmem255b	A_55_P2108032	336.307	8983.88	-2.56856	2.39755	transmembrane protein 255B	NM_001143671	Mm.250502
Clca3a1	A_55_P1982291	1443.35	8904.76	-1.39957	1.45221	chloride channel calcium activated 3A1	NM_009899	Mm.454553
Lifr	A_55_P2159259	1381.74	8856.2	-1.44071	1.46612	leukemia inhibitory factor receptor	NM_013584	Mm.149720
Palmd	A_51_P171883	609.788	8733.4	-2.03868	2.02811	palmdelphin	NM_023245	Mm.253736
Slc12a7	A_51_P421734	1467.33	8667.27	-1.4079	1.38112	solute carrier family 12, member 7	NM_011390	Mm.275800
Pvr	A_52_P162695	1530.22	8645.86	-1.31439	1.41051	poliovirus receptor	NM_027514	Mm.227506
Plat	A_52_P409833	646.902	8574.06	-1.93277	2.02222	plasminogen activator, tissue	NM_008872	Mm.154660
Itgb4	A_51_P408382	744.837	8563.61	-1.99508	1.75477	integrin beta 4	NM_001005608	Mm.213873
Unc119b	A_55_P2760042	1477.54	8468.17	-1.37525	1.37023	unc-119 homolog B (C. elegans)	NM_175352	Mm.29241
Mical1	A_51_P356760	1536.45	8373.75	-1.3174	1.3555	microtubule associated monooxygenase, calponin and LIM domain containing 1	NM_138315	Mm.290431
Ptpru	A_55_P1992019	544.915	8308.41	-2.14615	2.01094	protein tyrosine phosphatase, receptor type, U	NM_001083119	Mm.4860
Gch1	A_55_P2106175	1485.76	8201.68	-1.34527	1.34608	GTP cyclohydrolase 1	NM_008102	Mm.10651
9030619P08Rik	A_66_P122086	286.813	8157.26	-2.69638	2.36015	lymphocyte antigen 6 complex pseudogene	NR_108041	Mm.38909
Il6	A_55_P1997756	722.413	8153.9	-1.96372	1.7595	interleukin 6	NM_031168	Mm.1019
Pcdh17	A_52_P111031	469.265	8087.34	-2.11497	2.21885	protocadherin 17	NM_001013753	Mm.153643
Jam2	A_51_P418375	191.635	7975.17	-2.95518	2.65052	junction adhesion molecule 2	NM_023844	Mm.41758
Arid5b	A_52_P432580	1123.54	7911.96	-1.55255	1.49005	AT rich interactive domain 5B (MRF1-like)	XM_006514129	Mm.440357
Jam3	A_51_P358354	656.987	7875.35	-1.87444	1.9356	junction adhesion molecule 3	NM_023277	Mm.28770
Slco2a1	A_52_P1165070	481.789	7842.53	-2.16458	2.08689	solute carrier organic anion transporter family, member 2a1	AK161748	Mm.207106
Tspan7	A_55_P2047275	755.846	7823.15	-1.81619	1.78202	tetraspanin 7	NM_019634	Mm.18590
Cdc42ep4	A_55_P2088014	654.202	7807.03	-1.95618	1.84741	CDC42 effector protein (Rho GTPase binding) 4	NM_020006	Mm.293378
Thrsp	A_55_P2018666	1219.45	7790.99	-1.62929	1.27291	thyroid hormone responsive	NM_009381	Mm.28585
Nrep	A_55_P2907840	1464.05	7736.83	-1.4142	1.2142	neuronal regeneration related protein	NM_053078	Mm.407415
Arid5b	A_55_P2737637	1232.52	7673.94	-1.49105	1.37394	AT rich interactive domain 5B (MRF1-like)	NM_023598	Mm.440357
Pqlc1	A_51_P341369	1196.06	7605.05	-1.44295	1.45234	PQ loop repeat containing 1	NM_025861	Mm.29247
Phldb1	A_55_P1981155	1432.22	7498.72	-1.32096	1.29406	pleckstrin homology-like domain, family B, member 1	NM_153537	Mm.28639
Myof	A_55_P2935937	260.764	7440.39	-2.65322	2.40797	myoferlin	NM_001302140	Mm.34674
Pltp	A_55_P1993955	142.444	7424.64	-3.11883	2.81166	phospholipid transfer protein	NM_011125	Mm.6105
	A_55_P2129316	186.209	7068.15	-2.87464	2.59833
Lama5	A_55_P2064321	470.159	7014.2	-2.16103	1.96465	laminin, alpha 5	NM_001081171	Mm.4339
Hba-a1	A_51_P169730	341.309	6946.92	-2.49079	2.08306	hemoglobin alpha, adult chain 1	NM_008218	Mm.459653
Slc6a6	A_52_P339996	1020.48	6891.23	-1.40892	1.57322	solute carrier family 6 (neurotransmitter transporter, taurine), member 6	NM_009320	Mm.395650
Clca3a2	A_51_P265806	1135.25	6867.04	-1.39853	1.42478	chloride channel calcium activated 3A2	NM_030601	Mm.20897
Bdkrb2	A_66_P127789	295.697	6853.05	-2.40765	2.35353	bradykinin receptor, beta 2	XM_011243991	Mm.390475
Foxf1	A_55_P2059765	309.773	6836.82	-2.37111	2.31956	forkhead box F1	NM_010426	Mm.33897
Adarb1	A_55_P2151546	1019.11	6804.33	-1.48975	1.47602	adenosine deaminase, RNA-specific, B1	NM_001024837	Mm.276815
Mcc	A_55_P2097508	195.339	6788.13	-2.69291	2.65268	mutated in colorectal cancers	NM_001085373	Mm.312511
Hba-a2	A_55_P1962299	303.657	6755.07	-2.59345	2.10864	hemoglobin alpha, adult chain 2	NM_001083955	Mm.196110
Plscr1	A_55_P2088995	223.289	6718.06	-2.66686	2.47083	phospholipid scramblase 1	NM_011636	Mm.441702
Vegfc	A_51_P433870	405.324	6716.44	-2.09127	2.1859	vascular endothelial growth factor C	NM_009506	Mm.1402
Col13a1	A_51_P240374	116.292	6524.48	-2.98949	3.04718	collagen, type XIII, alpha 1	NM_007731	Mm.300931
Nkx2-3	A_51_P368123	203.137	6479.93	-2.70428	2.5178	NK2 homeobox 3	NM_008699	Mm.56994
Tox2	A_66_P123138	394.385	6389.66	-2.21371	2.03097	TOX high mobility group box family member 2	BU920745	Mm.381287
Ackr1	A_52_P110052	312.491	6388.21	-2.4101	2.17006	atypical chemokine receptor 1 (Duffy blood group)	NM_010045	Mm.6393
Bace2	A_55_P2157033	416.459	6379.44	-2.13941	2.0244	beta-site APP-cleaving enzyme 2	NM_019517	Mm.97885
1810011O10Rik	A_52_P265584	229.527	6286.65	-2.57965	2.42252	RIKEN cDNA 1810011O10 gene	AK003102	Mm.487333
Entpd1	A_51_P504337	224.817	6218.16	-2.59628	2.42001	ectonucleoside triphosphate diphosphohydrolase 1	NM_009848	Mm.2824
St8sia4	A_51_P236267	533.034	6163.73	-1.91182	1.84631	ST8 alpha-N-acetyl-neuraminide alpha-2,8-sialyltransferase 4	NM_009183	Mm.306228
Cytl1	A_52_P631547	802.829	6099.89	-1.75794	1.3943	cytokine-like 1	NM_001081106	Mm.76407
Dlc1	A_66_P118868	804.187	5931.45	-1.63125	1.47815	deleted in liver cancer 1	NM_001194940	Mm.210875
Plk3	A_51_P375201	394.153	5871.51	-1.96357	2.15996	polo-like kinase 3	NM_013807	Mm.259022
Gda	A_55_P2097478	629.322	5839	-1.81638	1.6241	guanine deaminase	NM_010266	Mm.45054
Map6	A_55_P1958537	349.814	5836.44	-2.20415	2.0829	microtubule-associated protein 6	NM_001043355	Mm.154087
Inhbb	A_55_P2096422	154.806	5797.03	-2.80123	2.65217	inhibin beta-B	NM_008381	Mm.3092
Ace	A_52_P68028	265.674	5746.58	-2.43247	2.22912	angiotensin I converting enzyme (peptidyl-dipeptidase A) 1	NM_009598	Mm.754
Cyyr1	A_65_P05703	758.681	5739.51	-1.62682	1.51917	cysteine and tyrosine-rich protein 1	XM_006523005	Mm.451566
Gem	A_55_P2111790	1035.52	5711.37	-1.44252	1.2476	GTP binding protein (gene overexpressed in skeletal muscle)	NM_010276	Mm.247486
Fas	A_55_P2091676	812.707	5637.24	-1.50088	1.51993	Fas (TNF receptor superfamily member 6)	NM_007987	Mm.1626
Msn	A_55_P2729368	996.95	5608.21	-1.3708	1.34778	moesin	AK031171	Mm.138876
Procr	A_51_P382152	687.114	5593.35	-1.6663	1.58541	protein C receptor, endothelial	NM_011171	Mm.3243
Tmem176a	A_51_P258098	267.745	5561.35	-2.37319	2.22994	transmembrane protein 176A	NM_025326	Mm.27061
Cyyr1	A_55_P2129000	694.059	5479.29	-1.74009	1.4674	cysteine and tyrosine-rich protein 1	NM_144853	Mm.213203
Ceacam2	A_55_P2386236	881.497	5473.16	-1.42343	1.43754	carcinoembryonic antigen-related cell adhesion molecule 2	NM_001113368	Mm.439731
Adamts4	A_55_P1955778	729	5341.42	-1.52141	1.57845	a disintegrin-like and metallopeptidase (reprolysin type) with thrombospondin type 1 motif, 4	NM_172845	Mm.491147
Neurl1b	A_51_P232868	750.663	5333.99	-1.57233	1.48327	neuralized homolog 1b (Drosophila)	NM_001081656	Mm.133211
Bambi	A_55_P2807306	1058.9	5328.66	-1.28415	1.27368	BMP and activin membrane-bound inhibitor	NM_026505	Mm.284863
Fam71a	A_55_P2147956	1017.95	5277.59	-1.20877	1.39207	family with sequence similarity 71, member A	NM_001109759	Mm.61148
Efr3b	A_55_P1956418	141.145	5226.16	-2.7984	2.63873	EFR3 homolog B (S. cerevisiae)	NM_001082483	Mm.210266
Sox7	A_51_P476018	805.174	5205.52	-1.39364	1.52565	SRY (sex determining region Y)-box 7	NM_011446	Mm.42162
Nuak1	A_66_P107165	518.815	5177.95	-1.78946	1.75626	NUAK family, SNF1-like kinase, 1	NM_001004363	Mm.25874
Sox17	A_51_P273667	188.434	5091.99	-2.56701	2.41571	SRY (sex determining region Y)-box 17	NM_011441	Mm.279103
Itgb5	A_51_P327796	495.162	5010.32	-1.8151	1.75046	integrin beta 5	NM_010580	Mm.6424
Ccrn4l	A_55_P1968723	742.739	4954.85	-1.38335	1.58119	CCR4 carbon catabolite repression 4-like (S. cerevisiae)	NM_009834	Mm.86541
Bcam	A_51_P173601	280.298	4950.8	-2.31637	2.05289	basal cell adhesion molecule	NM_020486	Mm.29236
Upp1	A_66_P127978	636.75	4923.11	-1.64954	1.52786	uridine phosphorylase 1	NM_009477	Mm.4610
B4galt4	A_51_P238383	715.609	4908.59	-1.51274	1.49194	UDP-Gal:betaGlcNAc beta 1,4-galactosyltransferase, polypeptide 4	NM_019804	Mm.182377
Tdrp	A_55_P2026982	100.597	4872.77	-2.86045	2.96426	testis development related protein	NM_173744	Mm.5727
Mast4	A_55_P2053551	704.776	4837.42	-1.47667	1.52896	microtubule associated serine/threonine kinase family member 4	NM_175171	Mm.202606
Ncoa7	A_55_P2741479	183.943	4832.82	-2.50166	2.4405	nuclear receptor coactivator 7	NM_172495	Mm.297903
Vsig2	A_55_P2083879	294.12	4819.53	-2.26193	1.99911	V-set and immunoglobulin domain containing 2	NM_020518	Mm.27478
Slc25a25	A_51_P193176	680.902	4763.85	-1.32755	1.70568	solute carrier family 25 (mitochondrial carrier, phosphate carrier), member 25	NM_146118	Mm.37395
Csf2rb2	A_51_P146753	381.918	4742.78	-1.85853	2.0025	colony stimulating factor 2 receptor, beta 2, low-affinity (granulocyte-macrophage)	NM_007781	Mm.1940
Shroom4	A_65_P03682	576.434	4689.48	-1.65485	1.59597	shroom family member 4	XM_006527547	Mm.23208
Fam110a	A_55_P2824105	799.686	4672.82	-1.30757	1.46584	family with sequence similarity 110, member A	NM_028666	Mm.272444
Ptgs1	A_51_P279100	214.204	4629.26	-2.42262	2.23773	prostaglandin-endoperoxide synthase 1	NM_008969	Mm.275434
Ctnnbip1	A_51_P335849	873.647	4544.36	-1.33335	1.27223	catenin beta interacting protein 1	NM_023465	Mm.299735
Impdh1	A_52_P183038	544.77	4511.55	-1.65194	1.62459	inosine 5'-phosphate dehydrogenase 1	NM_011829	Mm.260707
Nfkbid	A_55_P2050268	189.358	4467.43	-2.20566	2.58122	nuclear factor of kappa light polypeptide gene enhancer in B cells inhibitor, delta	NM_172142	Mm.386878
Endou	A_55_P2738728	76.3194	4450.01	-2.94492	3.14732	endonuclease, polyU-specific	NM_001168693	Mm.1001
Rasgrf2	A_55_P2481860	705.894	4449.43	-1.47826	1.40446	RAS protein-specific guanine nucleotide-releasing factor 2	NM_009027	Mm.248630
Uchl1	A_55_P2738927	748.809	4319.26	-1.50298	1.25176	ubiquitin carboxy-terminal hydrolase L1	NM_011670	Mm.29807
Mal	A_55_P2113160	228.222	4295.15	-2.22361	2.23721	myelin and lymphocyte protein, T cell differentiation protein	NM_010762	Mm.39040
Papss2	A_55_P2080021	187.179	4290.7	-2.72046	2.02488	3'-phosphoadenosine 5'-phosphosulfate synthase 2	NM_011864	Mm.203916
Car4	A_55_P2087182	74.7897	4286.97	-3.03981	3.02779	carbonic anhydrase 4	NM_007607	Mm.1641
Tnfrsf12a	A_51_P131408	676.925	4270.42	-1.2375	1.64644	tumor necrosis factor receptor superfamily, member 12a	NM_013749	Mm.28518
	A_30_P01024163	638.705	4240.4	-1.46557	1.49203
Tbc1d2	A_55_P2183597	272.977	4215.52	-2.01408	2.1614	TBC1 domain family, member 2	NM_198664	Mm.331595
Adamts4	A_65_P19863	347.892	4212.17	-1.90104	1.92344	a disintegrin-like and metallopeptidase (reprolysin type) with thrombospondin type 1 motif, 4	AK157287	Mm.491147
Slc30a1	A_51_P300572	607.37	4175.37	-1.43927	1.56861	solute carrier family 30 (zinc transporter), member 1	NM_009579	Mm.9024
Syt15	A_55_P2490814	237.677	4066.14	-2.22161	2.1016	synaptotagmin XV	NM_181529	Mm.228006
Proser2	A_51_P474169	170.797	4021.93	-2.48456	2.2996	proline and serine rich 2	NM_144883	Mm.133542
Nr4a2	A_66_P118213	643.701	3896.95	-1.32304	1.50147	nuclear receptor subfamily 4, group A, member 2	NM_013613	Mm.3507
Nr4a2	A_52_P494622	584.113	3821.73	-1.42963	1.5069	nuclear receptor subfamily 4, group A, member 2	NM_013613	Mm.3507
Adamts9	A_55_P2717822	201.258	3791.55	-2.25364	2.20866	a disintegrin-like and metallopeptidase (reprolysin type) with thrombospondin type 1 motif, 9	AK173146	Mm.257557
Pcdh1	A_55_P2035159	484.198	3714.89	-1.58209	1.58419	protocadherin 1	NM_029357	Mm.36560
Ly6g	A_55_P2095311	99.491	3702.27	-2.91726	2.52707	lymphocyte antigen 6 complex, locus G	XM_001475753
LOC105245295	A_55_P2552510	658.426	3695.91	-1.38206	1.3334	uncharacterized LOC105245295	XR_872068
Gstm2	A_51_P284486	579.482	3679.75	-1.48748	1.40592	glutathione S-transferase, mu 2	NM_008183	Mm.440086
Thrsp	A_51_P194099	605.484	3677.01	-1.58686	1.24214	thyroid hormone responsive	NM_009381	Mm.28585
Alox12	A_52_P467449	63.6237	3622.48	-2.94354	3.11435	arachidonate 12-lipoxygenase	NM_007440	Mm.12286
Il6	A_55_P2733612	298.718	3619.16	-2.01359	1.81183	interleukin 6	NM_031168	Mm.1019
Stom	A_51_P294807	214.829	3593.48	-2.20446	2.08629	stomatin	NM_013515	Mm.295284
Slc25a25	A_51_P193173	666.472	3548.01	-1.14457	1.49445	solute carrier family 25 (mitochondrial carrier, phosphate carrier), member 25	NM_146118	Mm.37395
Anxa3	A_55_P2056325	173.13	3516.11	-2.30355	2.26713	annexin A3	NM_013470	Mm.7214
Adamts9	A_51_P479390	146.094	3490.09	-2.43406	2.37086	a disintegrin-like and metallopeptidase (reprolysin type) with thrombospondin type 1 motif, 9	AK007436	Mm.158235
Swap70	A_51_P278994	684.111	3456.02	-1.26075	1.30268	SWA-70 protein	NM_009302	Mm.334144
Slc27a3	A_55_P1958597	337.962	3451.08	-1.86269	1.71605	solute carrier family 27 (fatty acid transporter), member 3	NM_011988	Mm.45519
Ada	A_51_P430423	127.304	3449.64	-2.52274	2.46398	adenosine deaminase	NM_007398	Mm.388
Ccrn4l	A_51_P189777	455.831	3413.75	-1.43662	1.69479	CCR4 carbon catabolite repression 4-like (S. cerevisiae)	NM_009834	Mm.86541
Mast4	A_55_P2722463	347.616	3402.12	-1.80704	1.71045	microtubule associated serine/threonine kinase family member 4	AK037351
Kitl	A_51_P133936	111.206	3376.68	-2.68147	2.46946	kit ligand	NM_013598	Mm.45124
Cysltr1	A_51_P140017	67.7883	3360.45	-3.01677	2.84133	cysteinyl leukotriene receptor 1	NM_021476	Mm.287166
Ceacam1	A_66_P134349	618.057	3345.81	-1.34576	1.31741	carcinoembryonic antigen-related cell adhesion molecule 1	NM_001039185	Mm.322502
Tmem252	A_55_P2182026	104.843	3279.03	-2.74321	2.45039	transmembrane protein 252	NM_183160	Mm.391170
Adamts9	A_55_P2504780	235.817	3236.45	-1.92961	2.07569	a disintegrin-like and metallopeptidase (reprolysin type) with thrombospondin type 1 motif, 9	NM_175314	Mm.257557
Kctd12b	A_52_P129486	153.533	3195.96	-2.39793	2.20832	potassium channel tetramerisation domain containing 12b	NM_175429	Mm.271572
Tbx3	A_55_P1969002	403.623	3186.7	-1.67711	1.5305	T-box 3	NM_198052	Mm.219139
Endou	A_55_P2066559	52.4849	3161.38	-2.93191	3.20722	endonuclease, polyU-specific	NM_001168693	Mm.1001
Tmem176b	A_55_P1971962	192.498	3161.16	-2.1952	2.06896	transmembrane protein 176B	NM_023056	Mm.28385
Mndal	A_65_P17218	233.773	3096.36	-1.99833	1.95569	myeloid nuclear differentiation antigen like	NM_001170853	Mm.463437
Glis2	A_52_P108447	353.685	3092.03	-1.64419	1.71045	GLIS family zinc finger 2	NM_031184	Mm.134072
Plcb1	A_51_P284665	77.6615	3071.44	-2.79385	2.73835	phospholipase C, beta 1	U85712	Mm.330607
Slc52a3	A_51_P169374	115.148	2997.59	-2.62713	2.30174	solute carrier protein family 52, member 3	NM_027172	Mm.258262
Sh3bp4	A_55_P2803970	339.09	2982.31	-1.66647	1.69685	SH3-domain binding protein 4	NM_133816	Mm.170983
Sbno2	A_52_P616392	440.154	2980.56	-1.46926	1.51687	strawberry notch homolog 2 (Drosophila)	NM_183426	Mm.262102
Ebf1	A_55_P2827048	499.035	2960.03	-1.3757	1.41932	early B cell factor 1	BQ569914	Mm.414172
Abcb1a	A_55_P1969477	151.63	2951.28	-2.22257	2.28677	ATP-binding cassette, sub-family B (MDR/TAP), member 1A	NM_011076	Mm.207354
Fendrr	A_55_P2923301	119.362	2941.58	-2.47403	2.37578	Foxf1 adjacent non-coding developmental regulatory RNA	NR_130109	Mm.246916
Glycam1	A_55_P2913740	228.001	2939.09	-2.21326	1.70162	glycosylation dependent cell adhesion molecule 1	NM_001289587	Mm.219621
Eogt	A_51_P216702	269.141	2905.71	-1.8304	1.82868	EGF domain-specific O-linked N-acetylglucosamine (GlcNAc) transferase	NM_175313	Mm.486365
Cx3cl1	A_51_P196925	386.714	2897.08	-1.51754	1.61435	chemokine (C-X3-C motif) ligand 1	NM_009142	Mm.103711
Egr2	A_51_P173043	378.245	2895.91	-1.49326	1.66999	early growth response 2	NM_010118	Mm.290421
Upk3bl	A_51_P345340	95.4937	2865.69	-2.80011	2.33385	uroplakin 3B-like	NM_027158	Mm.75713
Golm1	A_51_P171200	388.025	2860.85	-1.64002	1.46883	golgi membrane protein 1	NM_027307	Mm.171335
Nuak1	A_52_P306065	336.301	2851.53	-1.64129	1.66925	NUAK family, SNF1-like kinase, 1	XM_011243603	Mm.25874
Apbb2	A_65_P15418	403.197	2845.23	-1.52651	1.5191	amyloid beta (A4) precursor protein-binding, family B, member 2	NM_009686	Mm.5159
Nes	A_51_P452323	180.569	2836.15	-2.04102	2.15892	nestin	NM_016701	Mm.331129
Ehbp1l1	A_51_P222475	319.845	2832.34	-1.69676	1.67642	EH domain binding protein 1-like 1	NM_053252	Mm.210447
BC028528	A_55_P2156186	304.488	2818.07	-1.75501	1.68187	cDNA sequence BC028528	NM_153513	Mm.89556
Ptprg	A_55_P1992084	168.668	2781.84	-2.08617	2.18424	protein tyrosine phosphatase, receptor type, G	NM_008981	Mm.431266
Plcb1	A_52_P351574	66.0055	2779.59	-2.77372	2.84904	phospholipase C, beta 1	NM_019677	Mm.330607
Fgfr3	A_55_P1996578	330.238	2770.77	-1.72994	1.56539	fibroblast growth factor receptor 3	NM_001163215	Mm.6904
Lama3	A_51_P167489	89.8436	2766.22	-2.79843	2.37255	laminin, alpha 3	NM_010680	Mm.42012
Ssu2	A_51_P396983	139.332	2764.41	-2.41195	2.12505	ssu-2 homolog (C. elegans)	NM_175525	Mm.122653
Hecw2	A_55_P2144716	338.611	2698.91	-1.58507	1.63623	HECT, C2 and WW domain containing E3 ubiquitin protein ligase 2	NM_001001883	Mm.132150
Myo10	A_52_P685422	126.678	2652.36	-2.36919	2.24547	myosin X	NM_019472	Mm.60590
Pcx	A_55_P2008599	215.224	2630.23	-1.93614	1.90177	pyruvate carboxylase	NM_001162946	Mm.1845
Fam171a1	A_51_P231587	425.186	2625.47	-1.51965	1.33338	family with sequence similarity 171, member A1	NM_001081161	Mm.23044
Hbegf	A_51_P181565	180.505	2618.45	-1.93803	2.1472	heparin-binding EGF-like growth factor	NM_010415	Mm.289681
Asns	A_55_P1959748	350.678	2611.75	-1.57785	1.54558	asparagine synthetase	NM_012055	Mm.2942
Msn	A_55_P2722075	355.284	2592.16	-1.59866	1.49508	moesin	AK087001
Vcam1	A_51_P210956	337.694	2586.9	-1.57042	1.59364	vascular cell adhesion molecule 1	NM_011693	Mm.76649
Paqr7	A_55_P2807466	151.719	2580.69	-2.10325	2.21165	progestin and adipoQ receptor family member VII	NM_001285845	Mm.142343
Gm8995	A_52_P764477	346.78	2568.03	-1.74869	1.3665	predicted gene 8995	XR_378400	Mm.300542
Sulf1	A_51_P142744	410.023	2565.66	-1.45341	1.41877	sulfatase 1	NM_172294	Mm.45563
Kcnq1	A_55_P2086203	83.7107	2542.31	-2.61508	2.53613	potassium voltage-gated channel, subfamily Q, member 1	NM_008434	Mm.439769
Fhod1	A_51_P495379	348.56	2540.02	-1.52691	1.56508	formin homology 2 domain containing 1	NM_177699	Mm.87724
Msx1	A_55_P2786931	97.9127	2530.89	-2.49157	2.42707	msh homeobox 1	NM_010835	Mm.256509
Gcnt2	A_52_P363216	115.271	2524.16	-2.38681	2.29252	glucosaminyl (N-acetyl) transferase 2, I-branching enzyme	NM_133219	Mm.314757
Ablim1	A_52_P533161	103.333	2510.16	-2.4518	2.37722	actin-binding LIM protein 1	NM_178688	Mm.217161
Tmem255b	A_66_P115267	113.972	2505.26	-2.43376	2.25108	transmembrane protein 255B	NM_001143671	Mm.250502
Arap2	A_55_P2798265	101.463	2493.31	-2.37221	2.47344	ArfGAP with RhoGAP domain, ankyrin repeat and PH domain 2	NM_178407	Mm.244403
	A_55_P2133248	336.029	2488.25	-1.72777	1.38733		XR_378400	Mm.300542
Nav1	A_52_P201551	299.837	2484.47	-1.61485	1.66246	neuron navigator 1	NM_173437	Mm.34977
Kcnq1	A_55_P2094641	83.5204	2456.89	-2.59662	2.50857	potassium voltage-gated channel, subfamily Q, member 1	XM_006508488	Mm.439769
Slc28a2	A_55_P2091191	43.5641	2438.14	-3.07192	2.9612	solute carrier family 28 (sodium-coupled nucleoside transporter), member 2	NM_172980	Mm.29510
Ssu2	A_55_P2743587	79.8468	2429.68	-2.8098	2.34422	ssu-2 homolog (C. elegans)	NM_175525	Mm.122653
Ntf3	A_55_P2021565	109.272	2415.75	-2.32204	2.37107	neurotrophin 3	NM_001164034	Mm.267570
Gm32191	A_55_P2545303	284.505	2328.64	-1.63484	1.62475	predicted gene, 32191	XR_861923
Stk10	A_51_P192130	239.981	2324.65	-1.75182	1.75082	serine/threonine kinase 10	NM_009288	Mm.8235
Tspan8	A_55_P2724669	108.167	2319.36	-2.3924	2.25662	tetraspanin 8	NM_146010	Mm.22270
Lrrc8c	A_51_P503261	63.2034	2312.7	-2.74438	2.67568	leucine rich repeat containing 8 family, member C	NM_133897	Mm.319847
Fam89a	A_55_P2043627	72.9314	2306.67	-2.67298	2.53678	family with sequence similarity 89, member A	NM_001081120	Mm.271600
Plcb1	A_55_P2173313	72.1752	2293.81	-2.64601	2.57072	phospholipase C, beta 1	NM_019677	Mm.330607
Lifr	A_55_P2159264	138.668	2286.37	-2.13493	2.13504	leukemia inhibitory factor receptor	NM_001113386	Mm.149720
Lurap1l	A_51_P172131	180.296	2285.92	-2.0016	1.88936	leucine rich adaptor protein 1-like	NM_026821	Mm.273986
Nr5a2	A_51_P514449	109.073	2284.2	-2.41403	2.20093	nuclear receptor subfamily 5, group A, member 2	NM_030676	Mm.16794
Gse1	A_52_P489979	307.042	2267.3	-1.56163	1.54946	genetic suppressor element 1	NM_198671	Mm.334856
Ces2e	A_55_P1959500	74.319	2253.98	-2.68514	2.46408	carboxylesterase 2E	NM_172759	Mm.441134
Smad7	A_51_P403636	163.632	2253.9	-2.16471	1.84582	SMAD family member 7	NM_001042660	Mm.34407
Dlc1	A_55_P2738427	236.875	2234.98	-1.72528	1.73941	deleted in liver cancer 1	AK166175	Mm.210875
Nos2	A_55_P2158741	363.345	2201.07	-1.39961	1.42581	nitric oxide synthase 2, inducible	NM_010927	Mm.2893
Edn1	A_51_P115005	218.301	2195.43	-1.78852	1.76822	endothelin 1	NM_010104	Mm.14543
Nrp1	A_52_P371237	29.3083	2187.52	-3.31616	3.13231	neuropilin 1	NM_008737	Mm.271745
Nuak2	A_51_P504073	112.401	2186.63	-2.19294	2.31566	NUAK family, SNF1-like kinase, 2	NM_028778	Mm.100666
Plscr2	A_51_P251022	46.5199	2162.03	-2.90404	2.86098	phospholipid scramblase 2	NM_008880	Mm.10306
Hba-a1	A_55_P1962303	77.721	2134.75	-2.82203	2.18421	hemoglobin alpha, adult chain 1	NM_008218	Mm.459653
Bmp4	A_55_P2154387	352.289	2100.94	-1.43812	1.36471	bone morphogenetic protein 4	NM_007554	Mm.6813
Ctnnbip1	A_55_P2007001	391.476	2098.28	-1.35335	1.29548	catenin beta interacting protein 1	NM_023465	Mm.299735
	A_30_P01030969	295.443	2087.66	-1.53665	1.51091
Vegfc	A_55_P2745054	150.521	2081.03	-2.00733	2.00856	vascular endothelial growth factor C	EU862553	Mm.1402
Csf2rb	A_52_P52618	140.994	2075.87	-2.07413	2.03251	colony stimulating factor 2 receptor, beta, low-affinity (granulocyte-macrophage)	NM_007780	Mm.235324
Gm32688	A_66_P140181	268.672	2075.28	-1.58281	1.5932	predicted gene, 32688	XR_380684	Mm.404570
Robo3	A_51_P481494	392.272	2072.89	-1.31758	1.31076	roundabout homolog 3 (Drosophila)	NM_001164767	Mm.212826
Prdm16	A_51_P514139	409.455	2071.14	-1.37895	1.18632	PR domain containing 16	NM_027504	Mm.257785
Gja5	A_52_P525317	229.257	2065.59	-1.7492	1.64894	gap junction protein, alpha 5	NM_008121	Mm.281816
Lipe	A_55_P2728901	227.924	2062.55	-1.65983	1.74459	lipase, hormone sensitive	AK019846
Epha4	A_65_P01608	78.0806	2048.05	-2.44273	2.49704	Eph receptor A4	NM_007936	Mm.400747
Aplnr	A_52_P97572	49.0372	2047.11	-2.81825	2.79194	apelin receptor	NM_011784	Mm.29368
Acss1	A_51_P479321	123.233	2027	-2.22882	2.03769	acyl-CoA synthetase short-chain family member 1	NM_080575	Mm.7044
Arc	A_51_P503494	50.5855	2023.22	-2.69238	2.85603	activity regulated cytoskeletal-associated protein	NM_018790	Mm.491310
Ncoa7	A_55_P2019009	77.237	2016.13	-2.48412	2.44866	nuclear receptor coactivator 7	NM_172495	Mm.297903
Kcne3	A_51_P336599	369.282	2014.3	-1.43925	1.23486	potassium voltage-gated channel, Isk-related subfamily, gene 3	NM_020574	Mm.282386
Magix	A_55_P2057070	29.8326	1971.79	-3.09442	3.17868	MAGI family member, X-linked	NM_018832	Mm.67912
Rhbdf2	A_55_P2028259	373.495	1964.67	-1.26282	1.35893	rhomboid 5 homolog 2 (Drosophila)	NM_172572	Mm.89695
Slco2a1	A_66_P134560	56.0433	1928.16	-2.61968	2.71149	solute carrier organic anion transporter family, member 2a1	BC035200	Mm.207106
Cxcl12	A_55_P1966204	369.895	1926.2	-1.34076	1.26644	chemokine (C-X-C motif) ligand 12	NM_021704	Mm.303231
Pde12	A_55_P2740558	273.811	1921.65	-1.41057	1.62715	phosphodiesterase 12	NM_178668	Mm.290758
Clec14a	A_55_P1999082	192.659	1921.47	-1.83876	1.70596	C-type lectin domain family 14, member a	NM_025809	Mm.280563
Jag2	A_51_P451338	316.799	1916.72	-1.58161	1.24202	jagged 2	NM_010588	Mm.186146
Emp2	A_51_P437240	295.536	1915.66	-1.4935	1.42956	epithelial membrane protein 2	NM_007929	Mm.246009
Madcam1	A_51_P517745	92.7278	1907.46	-2.46664	2.12249	mucosal vascular addressin cell adhesion molecule 1	NM_013591	Mm.391556
Sh3bp4	A_65_P19428	251.36	1895.31	-1.5849	1.55633	SH3-domain binding protein 4	XM_006529975	Mm.465741
Rnf144b	A_66_P128736	356.688	1865.28	-1.39856	1.21472	ring finger protein 144B	NM_146042	Mm.287609
Sbno2	A_55_P1959496	239.12	1848.26	-1.56841	1.60857	strawberry notch homolog 2 (Drosophila)	BC064113	Mm.262102
Slc16a1	A_51_P397367	51.5915	1842.62	-2.69501	2.6901	solute carrier family 16 (monocarboxylic acid transporters), member 1	NM_009196	Mm.9086
Specc1	A_51_P153982	135.548	1842.47	-2.00203	1.98935	sperm antigen with calponin homology and coiled-coil domains 1	NM_001029936	Mm.458025
Abcb4	A_51_P249118	83.7468	1811.38	-2.38536	2.27618	ATP-binding cassette, sub-family B (MDR/TAP), member 4	NM_008830	Mm.297825
Map3k8	A_66_P121086	303.63	1811.27	-1.32401	1.47924	mitogen-activated protein kinase kinase kinase 8	NM_007746	Mm.3275
Mcf2l	A_55_P2715725	31.7006	1797.8	-3.06331	2.98889	mcf.2 transforming sequence-like	AK048205	Mm.334413
Plcg2	A_51_P279163	290.45	1782.07	-1.42262	1.4212	phospholipase C, gamma 2	NM_172285	Mm.192699
Nrp1	A_65_P18472	21.5597	1759.83	-3.2787	3.29888	neuropilin 1	AK171933	Mm.271745
P2ry6	A_55_P2717089	73.667	1759.2	-2.4202	2.38419	pyrimidinergic receptor P2Y, G-protein coupled, 6	NM_183168	Mm.235193
Ssh3	A_55_P2120615	324.47	1758.61	-1.35313	1.31178	slingshot homolog 3 (Drosophila)	NM_198113	Mm.248388
Arap2	A_51_P241407	62.4148	1757.05	-2.50787	2.53388	ArfGAP with RhoGAP domain, ankyrin repeat and PH domain 2	NM_178407	Mm.244403
Cbr3	A_51_P481159	129.688	1747.11	-2.06878	1.9097	carbonyl reductase 3	NM_173047	Mm.4512
Sh2b2	A_66_P113490	37.314	1740.33	-2.82779	2.94234	SH2B adaptor protein 2	NM_018825	Mm.425294
Hecw2	A_55_P2744374	153.088	1715.4	-1.87579	1.83694	HECT, C2 and WW domain containing E3 ubiquitin protein ligase 2	NM_172655	Mm.132150
Fam198b	A_55_P2911067	314.72	1703.73	-1.37657	1.28661	family with sequence similarity 198, member B	NM_133187	Mm.460017
Alpl	A_51_P494125	66.0091	1689.66	-2.53641	2.36814	alkaline phosphatase, liver/bone/kidney	NM_007431	Mm.288186
Ripply3	A_52_P236705	151.362	1683.67	-1.88762	1.81455	ripply3 homolog (zebrafish)	NM_133229	Mm.42604
Hcls1	A_51_P297679	184.201	1682.53	-1.75013	1.66777	hematopoietic cell specific Lyn substrate 1	NM_008225	Mm.4091
Lrrc3b	A_51_P362089	42.581	1641.72	-2.9353	2.56018	leucine rich repeat containing 3B	NM_146052	Mm.138039
Slc25a25	A_55_P2046198	315.44	1619.79	-1.15343	1.43357	solute carrier family 25 (mitochondrial carrier, phosphate carrier), member 25	NM_146118	Mm.37395
Aim1	A_51_P144052	99.877	1611.61	-2.19116	2.04767	absent in melanoma 1	NM_172393	Mm.292082
Elf1	A_52_P296382	174.459	1592.4	-1.74914	1.66773	E74-like factor 1	BC053914	Mm.20938
Serpinb1a	A_55_P2006008	108.587	1571.99	-2.08727	1.99503	serine (or cysteine) peptidase inhibitor, clade B, member 1a	NM_025429	Mm.20144
2610318N02Rik	A_55_P2029420	89.3857	1571.8	-2.20716	2.1557	RIKEN cDNA 2610318N02 gene	NM_183287	Mm.234165
	A_52_P134762	112.295	1566.22	-2.00101	2.02754		AK172505	Mm.472787
Ass1	A_55_P2004781	307.333	1565.34	-1.32339	1.25184	argininosuccinate synthetase 1	NM_007494	Mm.3217
Apbb2	A_52_P555603	221.32	1560.01	-1.54823	1.49575	amyloid beta (A4) precursor protein-binding, family B, member 2	AK032770	Mm.5159
	A_30_P01023338	144.256	1549.03	-1.80463	1.84666
Apbb2	A_55_P2720268	194.452	1539.22	-1.65895	1.55239	amyloid beta (A4) precursor protein-binding, family B, member 2
Snai2	A_51_P305547	38.8612	1534.86	-2.78858	2.74168	snail family zinc finger 2	NM_011415	Mm.4272
Mast4	A_51_P168695	237.886	1534.28	-1.48142	1.43443	microtubule associated serine/threonine kinase family member 4	NM_175171	Mm.202606
C130009A20Rik	A_55_P2370160	253.057	1532.08	-1.41173	1.41285	RIKEN cDNA C130009A20 gene	AK142864	Mm.406713
Sele	A_51_P455326	64.5337	1528.46	-2.48647	2.30603	selectin, endothelial cell	NM_011345	Mm.5245
Apln	A_51_P209327	17.9589	1524.56	-3.43116	3.20302	apelin	NM_013912	Mm.29262
Lifr	A_55_P2827477	196.783	1517.56	-1.59363	1.58007	leukemia inhibitory factor receptor	NM_013584	Mm.149720
Chst7	A_51_P229925	195.969	1514.38	-1.56466	1.61199	carbohydrate (N-acetylglucosamino) sulfotransferase 7	NM_021715	Mm.44827
Mctp1	A_55_P2016376	148.075	1490.38	-1.7931	1.7648	multiple C2 domains, transmembrane 1	NM_030174	Mm.316249
Pcdh17	A_55_P2935525	116.356	1478.84	-1.95093	1.94355	protocadherin 17	AK133637	Mm.153643
Rab37	A_55_P1956687	54.3749	1476.71	-2.3286	2.66133	RAB37, member RAS oncogene family	NM_001163753	Mm.143789
Apcdd1	A_55_P2822536	84.4221	1471.07	-2.09028	2.25944	adenomatosis polyposis coli down-regulated 1	AK172004	Mm.391102
Plekha2	A_55_P2924644	86.1752	1448.24	-2.21848	2.07903	pleckstrin homology domain-containing, family A (phosphoinositide binding specific) member 2	NM_031257	Mm.261122
AU021092	A_52_P159429	46.7959	1439.82	-2.58271	2.58728	expressed sequence AU021092	NM_001033220	Mm.325639
Myrip	A_52_P173703	93.4831	1435.66	-2.26545	1.90204	myosin VIIA and Rab interacting protein	NM_144557	Mm.100936
	A_30_P01032951	205.103	1428.76	-1.44518	1.58179
Upk3bl	A_51_P345344	81.5452	1428.59	-2.50809	1.84938	uroplakin 3B-like	NM_027158	Mm.75713
Slc9a3r1	A_55_P2797217	110.272	1416.88	-2.11424	1.79596	solute carrier family 9 (sodium/hydrogen exchanger), member 3 regulator 1	NM_012030	Mm.27842
Slc26a10	A_52_P140881	20.662	1413.35	-3.32397	2.99865	solute carrier family 26, member 10	NM_177615	Mm.248373
Gm9975	A_52_P238159	274.606	1404.43	-1.24019	1.34098	predicted gene 9975	BC042188	Mm.347746
Entpd1	A_65_P05899	49.1646	1402.16	-2.56186	2.49865	ectonucleoside triphosphate diphosphohydrolase 1	NM_001304721	Mm.2824
AI314604	A_55_P2382741	64.3416	1401.08	-2.34641	2.32486	expressed sequence AI314604	AA473072	Mm.324125
Adgrg6	A_66_P114451	123.759	1400	-1.89914	1.82731	adhesion G protein-coupled receptor G6	NM_001002268	Mm.440142
	A_52_P811745	92.8947	1386.55	-2.07659	2.0498		AK079715	Mm.463437
Arl4d	A_55_P2057528	47.0211	1386.26	-2.60502	2.50336	ADP-ribosylation factor-like 4D	NM_025404	Mm.266840
Camkk1	A_51_P208330	45.9776	1377.61	-2.64542	2.4863	calcium/calmodulin-dependent protein kinase kinase 1, alpha	NM_018883	Mm.9998
E130012A19Rik	A_51_P161946	85.91	1363.8	-2.08247	2.13282	RIKEN cDNA E130012A19 gene	NM_175332	Mm.24506
Gstt3	A_51_P377856	130.372	1362.2	-1.83175	1.78011	glutathione S-transferase, theta 3	NM_133994	Mm.5731
Sorbs2	A_52_P403157	211.469	1348.41	-1.44834	1.45103	sorbin and SH3 domain containing 2	NM_001205219	Mm.211096
Asb4	A_52_P594756	65.303	1338.8	-2.61448	1.96979	ankyrin repeat and SOCS box-containing 4	NM_023048	Mm.51340
Cd34	A_55_P2009225	59.0426	1331.93	-2.41718	2.30506	CD34 antigen	NM_133654	Mm.29798
Pycard	A_66_P121765	193.707	1331.69	-1.4821	1.52584	PYD and CARD domain containing	AK050905	Mm.24163
Fgf1	A_55_P2047188	216.708	1320.45	-1.30803	1.5258	fibroblast growth factor 1	NM_010197	Mm.241282
Apcdd1	A_66_P102592	67.289	1319.34	-2.18654	2.33339	adenomatosis polyposis coli down-regulated 1	AB023957	Mm.391102
Ccdc85a	A_55_P1980521	53.6502	1313.37	-2.63583	2.20434	coiled-coil domain containing 85A	NM_181577	Mm.93759
Gdpd5	A_51_P468464	106.682	1313.07	-1.96953	1.87865	glycerophosphodiester phosphodiesterase domain containing 5	NM_201352	Mm.286317
	A_51_P175681	148.964	1311.88	-1.94166	1.42357		XR_378400	Mm.300542
Fam101a	A_51_P368285	13.4813	1294.44	-3.44668	3.36517	family with sequence similarity 101, member A	NM_028443	Mm.296138
Hbb-bt	A_55_P1973809	23.4741	1289.78	-3.62855	2.37799	hemoglobin, beta adult t chain	NM_008220	Mm.467412
Scube1	A_51_P447595	90.767	1287.34	-2.10018	1.95253	signal peptide, CUB domain, EGF-like 1	NM_022723	Mm.40393
Dach1	A_55_P1959763	148.39	1282.5	-1.67862	1.6595	dachshund 1 (Drosophila)	NM_007826	Mm.320593
	A_66_P124515	73.2872	1270.69	-2.06557	2.27696		AK037391	Mm.210652
Nod2	A_51_P181691	153.374	1268.67	-1.58843	1.68639	nucleotide-binding oligomerization domain containing 2	NM_145857	Mm.222633
Samd12	A_66_P137460	122.778	1264.59	-1.81645	1.77471	sterile alpha motif domain containing 12	XM_006521080	Mm.442455
Itga6	A_52_P324934	165.383	1245.67	-1.56266	1.57701	integrin alpha 6	AK045391
Bicc1	A_55_P1975690	117.07	1241.92	-1.77519	1.85857	bicaudal C homolog 1 (Drosophila)	NM_031397	Mm.286834
Heg1	A_52_P520375	210.281	1232.83	-1.45817	1.32004	HEG homolog 1 (zebrafish)	NM_175256	Mm.245741
Prnd	A_51_P177371	14.2964	1231.72	-3.28362	3.37189	prion protein dublet	NM_023043	Mm.180750
Kazn	A_51_P301636	81.9224	1219.66	-2.09922	2.02348	kazrin, periplakin interacting protein	NM_001109685	Mm.255986
Fas	A_52_P73385	97.3463	1210.6	-1.91513	1.94795	Fas (TNF receptor superfamily member 6)	NM_001146708	Mm.1626
Slc1a5	A_51_P453475	104.564	1207.93	-1.92301	1.83369	solute carrier family 1 (neutral amino acid transporter), member 5	NM_009201	Mm.1056
	A_30_P01031526	148.121	1207.76	-1.63463	1.61948
Sbno2	A_55_P2733597	199.859	1206.99	-1.3607	1.46029	strawberry notch homolog 2 (Drosophila)	NM_183426	Mm.262102
Pcolce	A_55_P2020577	184.141	1205	-1.50366	1.43312	procollagen C-endopeptidase enhancer protein	NM_008788	Mm.262345
Tnfsf9	A_55_P2010038	106.382	1180.37	-2.16018	1.53837	tumor necrosis factor (ligand) superfamily, member 9	NM_009404	Mm.41171
Col15a1	A_55_P2060386	18.8143	1179.5	-3.2138	2.98304	collagen, type XV, alpha 1	NM_009928	Mm.233547
Prodh	A_51_P215438	138.225	1178.72	-1.97333	1.34543	proline dehydrogenase	NM_011172	Mm.28456
Baiap2	A_55_P2027788	219.391	1178.05	-1.29188	1.35957	brain-specific angiogenesis inhibitor 1-associated protein 2	NM_001037755	Mm.197534
Sema3g	A_55_P2168023	92.8939	1177.93	-2.0818	1.80935	sema domain, immunoglobulin domain (Ig), short basic domain, secreted, (semaphorin) 3G	NM_001025379	Mm.27812
Ssu2	A_52_P62484	78.7034	1174.16	-2.07753	2.04815	ssu-2 homolog (C. elegans)	XM_006506108	Mm.122653
Dram1	A_51_P481482	35.5204	1170.05	-2.69353	2.57488	DNA-damage regulated autophagy modulator 1	NM_027878	Mm.35450
Myo10	A_55_P2729090	62.4454	1168.7	-2.13482	2.31797	myosin X	NM_019472	Mm.60590
Glycam1	A_52_P602847	21.3582	1160.6	-4.06762	1.92294	glycosylation dependent cell adhesion molecule 1	NM_008134	Mm.219621
Micall2	A_55_P2004777	133.752	1157.96	-1.61579	1.7248	MICAL-like 2	NM_174850	Mm.240510
Dusp26	A_51_P259029	209.07	1154.94	-1.4855	1.20689	dual specificity phosphatase 26 (putative)	NM_025869	Mm.23916
	A_30_P01017707	38.1265	1154.73	-2.58549	2.56176
Samd12	A_55_P2488574	103.112	1150.11	-1.96672	1.73938	sterile alpha motif domain containing 12	NM_177225	Mm.442455
Tnfrsf23	A_55_P2071132	91.0436	1147.83	-1.92068	1.96215	tumor necrosis factor receptor superfamily, member 23	NM_024290	Mm.290780
Serpina1c	A_55_P2010301	166.014	1146.02	-1.56107	1.45282	serine (or cysteine) peptidase inhibitor, clade A, member 1C	NM_009245	Mm.439694
Gpx8	A_51_P495232	79.271	1143.29	-2.10538	1.9715	glutathione peroxidase 8 (putative)	NM_027127	Mm.12715
Aif1l	A_55_P2809274	141.148	1129.72	-1.67258	1.55473	allograft inflammatory factor 1-like	NM_145144	Mm.24838
Nxpe4	A_51_P502798	100.844	1126.58	-1.9582	1.75019	neurexophilin and PC-esterase domain family, member 4	NM_172921	Mm.325522
Iqgap1	A_55_P2737752	211.733	1119.18	-1.28297	1.34578	IQ motif containing GTPase activating protein 1	AK163056	Mm.207619
Esrrb	A_55_P1954302	34.7427	1105.7	-2.43133	2.78741	estrogen related receptor, beta	NM_001159500	Mm.235550
Dennd5b	A_55_P2822931	193.723	1099.54	-1.42993	1.30152	DENN/MADD domain containing 5B	NM_177192	Mm.426874
Hcar1	A_55_P2831408	30.525	1099.02	-2.74974	2.64696	hydrocarboxylic acid receptor 1	NM_175520	Mm.33362
B430105G09Rik	A_55_P2014450	158.948	1095.98	-1.42288	1.58935	RIKEN cDNA B430105G09 gene	AK049886	Mm.474159
Mcu	A_55_P2715431	152.993	1093.74	-1.53452	1.52983	mitochondrial calcium uniporter	AK083990	Mm.296470
Ptprg	A_55_P2006327	64.6486	1089.94	-2.40449	1.89763	protein tyrosine phosphatase, receptor type, G	NM_008981	Mm.431266
	A_51_P355765	76.8926	1084.3	-2.05997	1.98443		BC024984	Mm.202457
Micall2	A_51_P276051	159.108	1080.28	-1.43893	1.55102	MICAL-like 2	NM_174850	Mm.240510
Lcp1	A_52_P56751	70.8474	1079.02	-2.18539	1.97011	lymphocyte cytosolic protein 1	NM_008879	Mm.153911
	A_30_P01032196	77.9431	1076.87	-2.00715	2.00775
Serpina1a	A_55_P2165414	155.339	1074.45	-1.60342	1.41331	serine (or cysteine) peptidase inhibitor, clade A, member 1A	NM_001252569	Mm.439692
Bambi-ps1	A_55_P2507986	53.5582	1067.58	-2.3205	2.22322	BMP and activin membrane-bound inhibitor, pseudogene (Xenopus laevis)	NR_027919	Mm.122640
Il4i1	A_55_P2087622	60.3461	1060.75	-2.09285	2.26946	interleukin 4 induced 1	NM_010215	Mm.2565
Sorbs2	A_55_P2721832	172.632	1056.66	-1.45602	1.38434	sorbin and SH3 domain containing 2
Sdcbp2	A_51_P234253	146.249	1053.73	-1.50223	1.5734	syndecan binding protein (syntenin) 2	NM_145535	Mm.32068
Tmem35	A_51_P171107	30.8584	1046.72	-2.81608	2.4946	transmembrane protein 35	NM_026239	Mm.41489
	A_30_P01022661	102.789	1045.12	-1.76354	1.80899
Pqlc1	A_55_P2600656	181.835	1044.84	-1.33075	1.41846	PQ loop repeat containing 1	NM_001164420	Mm.29247
Spry4	A_52_P204311	99.5134	1038.66	-1.82828	1.78204	sprouty homolog 4 (Drosophila)	NM_011898	Mm.42038
Mn1	A_55_P2174935	197.544	1033.91	-1.31558	1.2989	meningioma 1	NM_001081235	Mm.332576
Swap70	A_55_P2731231	158.122	1030.7	-1.48229	1.44885	SWA-70 protein	AK045295	Mm.334144
	A_30_P01021838	144.034	1030.34	-1.50733	1.55794
Spata13	A_52_P305279	60.9761	1029.2	-2.13595	2.16782	spermatogenesis associated 13	NM_001033272	Mm.149776
Nostrin	A_52_P356204	32.8284	1018.55	-2.6476	2.53446	nitric oxide synthase trafficker	NM_181547	Mm.90047
Kitl	A_55_P2730751	51.3735	1017.19	-2.36407	2.16998	kit ligand	NM_013598	Mm.45124
Shtn1	A_51_P200561	103.592	1010.5	-1.7424	1.77031	shootin 1	NM_175172	Mm.37338
	A_30_P01032068	200.899	1010.39	-1.22926	1.32773
Pitpnm1	A_55_P1969745	160.381	1006.51	-1.54407	1.33235	phosphatidylinositol transfer protein, membrane-associated 1	NM_008851	Mm.1860
Coro2b	A_55_P2136817	128.995	1002.91	-1.52488	1.66055	coronin, actin binding protein, 2B	NM_175484	Mm.335229
Eogt	A_55_P2046793	110.245	999.933	-1.73544	1.6723	EGF domain-specific O-linked N-acetylglucosamine (GlcNAc) transferase	NM_175313	Mm.486365
Pcolce	A_51_P371942	184.573	995.512	-1.37334	1.28453	procollagen C-endopeptidase enhancer protein	NM_008788	Mm.262345
Eid3	A_55_P2797401	156.721	990.476	-1.41743	1.46912	EP300 interacting inhibitor of differentiation 3	NM_025499	Mm.443284
Plekhs1	A_51_P270904	74.4314	981.053	-2.00076	1.94621	pleckstrin homology domain containing, family S member 1	NM_172641	Mm.156742
Ankrd33b	A_52_P284495	71.6802	978.793	-2.51292	1.48506	ankyrin repeat domain 33B	NM_026153	Mm.102470
Nfkbid	A_51_P322954	23.2126	966.025	-2.71846	2.88725	nuclear factor of kappa light polypeptide gene enhancer in B cells inhibitor, delta	NM_172142	Mm.386878
Cdkn2b	A_52_P498241	142.3	959.343	-1.469	1.51073	cyclin-dependent kinase inhibitor 2B (p15, inhibits CDK4)	NM_007670	Mm.423094
Mmp15	A_51_P220062	74.5793	956.097	-2.07277	1.83417	matrix metallopeptidase 15	NM_008609	Mm.217116
Tcaf2	A_55_P2815841	119.501	952.377	-1.66691	1.55423	TRPM8 channel-associated factor 2	NM_146174	Mm.279659
Scarb1	A_66_P138156	59.1633	945.976	-2.18839	2.03726	scavenger receptor class B, member 1	NM_001205083	Mm.282242
Scube1	A_55_P2299524	67.0359	942.18	-2.02704	2.01258	signal peptide, CUB domain, EGF-like 1	NM_001271472	Mm.40393
Bmpr2	A_55_P2943039	176.177	939.685	-1.3619	1.27987	bone morphogenetic protein receptor, type II (serine/threonine kinase)	DV052830	Mm.454714
Atp2a3	A_55_P1965772	181.338	932.489	-1.36094	1.22809	ATPase, Ca++ transporting, ubiquitous	NM_001163337	Mm.6306
P2ry2	A_52_P587738	54.3149	929.423	-2.19011	2.13343	purinergic receptor P2Y, G-protein coupled 2	NM_008773	Mm.3000
Egr3	A_55_P2787986	67.6251	926.507	-1.89239	2.11041	early growth response 3	NM_001289925	Mm.103737
4933433F19Rik	A_66_P110393	154.713	922.061	-1.45284	1.34906	RIKEN cDNA 4933433F19 gene	NR_045856	Mm.158666
Dcbld1	A_55_P2911060	142.904	917.66	-1.50662	1.40292	discoidin, CUB and LCCL domain containing 1	NM_025705	Mm.62982
Sema5a	A_55_P2014224	42.8292	917.32	-2.35244	2.29495	sema domain, seven thrombospondin repeats (type 1 and type 1-like), transmembrane domain (TM) and short cytoplasmic domain, (semaphorin) 5A	NM_009154	Mm.260374
Kitl	A_55_P2745567	25.1571	914.396	-2.93613	2.47428	kit ligand	NM_013598	Mm.45124
Plac8	A_55_P1962305	166.03	911.969	-1.53488	1.14929	placenta-specific 8	NM_139198	Mm.34609
Pi16	A_55_P1999102	154.862	907.29	-1.42563	1.35158	peptidase inhibitor 16	NM_023734	Mm.30950
Pnkd	A_55_P2502516	143.188	905.818	-1.47148	1.41646	paroxysmal nonkinesiogenic dyskinesia	NM_001039509	Mm.384726
Syk	A_55_P1962946	59.3357	904.969	-2.07681	2.08072	spleen tyrosine kinase	NM_011518	Mm.375031
Ankrd29	A_55_P1958921	53.9743	894.875	-2.18935	2.08861	ankyrin repeat domain 29	NM_001190371	Mm.53865
Ly6f	A_51_P517695	15.5183	892.568	-3.15955	2.91299	lymphocyte antigen 6 complex, locus F	NM_008530	Mm.377095
	A_55_P2745751	174.71	891.788	-1.21999	1.35838		XM_006540475	Mm.333647
Lama3	A_55_P2734832	18.2168	887.02	-2.9174	2.91485	laminin, alpha 3	NM_010680	Mm.42012
	A_65_P11659	75.2908	881.602	-1.88059	1.89561		BC083102	Mm.439458
Fam46c	A_51_P447976	175.862	878.396	-1.1213	1.42575	family with sequence similarity 46, member C	NM_001142952	Mm.226900
Stard9	A_51_P376501	107.395	878.008	-1.72786	1.53007	START domain containing 9	AK029170
Serpina1e	A_55_P2113857	123.587	877.379	-1.56499	1.48931	serine (or cysteine) peptidase inhibitor, clade A, member 1E	NM_009247	Mm.312593
Rapgef4	A_52_P456951	10.2902	875.154	-3.34173	3.29508	Rap guanine nucleotide exchange factor (GEF) 4	AK080066	Mm.196153
Ier2	A_52_P554555	131.211	872.354	-1.41674	1.54291	immediate early response 2	AK032692	Mm.399
Mycn	A_55_P2796375	131.493	870.302	-1.4147	1.53846	v-myc myelocytomatosis viral related oncogene, neuroblastoma derived (avian)	NM_008709	Mm.16469
Meox2	A_51_P383001	134.165	860.636	-1.50747	1.40055	mesenchyme homeobox 2	NM_008584	Mm.341398
AV356131	A_55_P2108883	117.89	855.478	-1.46516	1.62076	expressed sequence AV356131	AK138549	Mm.375497
Emp3	A_51_P446510	143.976	852.905	-1.52295	1.27023	epithelial membrane protein 3	NM_010129	Mm.20829
Arhgef3	A_55_P2729953	71.1056	848.452	-1.94807	1.85536	Rho guanine nucleotide exchange factor (GEF) 3	AK036749	Mm.248606
Nrarp	A_51_P504354	82.8432	847.234	-1.76974	1.81119	Notch-regulated ankyrin repeat protein	NM_025980	Mm.46539
	A_30_P01029585	86.7603	847.157	-1.69596	1.81819
Clic4	A_55_P2714841	53.7161	846.35	-2.15422	2.05024	chloride intracellular channel 4 (mitochondrial)	AK054024
Rapgef4	A_52_P731018	7.96983	843.962	-3.54565	3.40746	Rap guanine nucleotide exchange factor (GEF) 4	NM_001204167	Mm.196153
Kifc3	A_51_P114297	33.6284	841.169	-2.45464	2.41663	kinesin family member C3	NM_010631	Mm.378951
Lmo7	A_55_P2492434	87.6334	835.051	-1.74129	1.73764	LIM domain only 7	NM_201529	Mm.218981
Nav1	A_55_P2130408	38.0349	833.886	-2.46235	2.21873	neuron navigator 1	AK158038
Gm12002	A_66_P104089	91.8314	833.059	-1.67853	1.72945	predicted gene 12002	AK040873	Mm.442203
	A_65_P13838	77.8283	832.241	-1.75068	1.89458		BB336256	Mm.25089
Enpp6	A_55_P2742630	37.4828	828.759	-2.47167	2.22161	ectonucleotide pyrophosphatase/phosphodiesterase 6	NM_177304	Mm.211429
C1qtnf9	A_52_P200610	26.2818	826.781	-2.67012	2.53188	C1q and tumor necrosis factor related protein 9	NM_183175	Mm.319636
Col15a1	A_52_P170882	17.5994	824.77	-3.06575	2.71127	collagen, type XV, alpha 1	NM_009928	Mm.233547
Slc12a5	A_52_P557129	39.4917	815.356	-2.51891	2.07553	solute carrier family 12, member 5	NM_020333	Mm.252987
Sacs	A_55_P2857362	73.8162	813.111	-1.86441	1.82366	sacsin	XM_006519226	Mm.440703
Klk8	A_52_P216672	15.8933	813.072	-3.4879	2.41563	kallikrein related-peptidase 8	NM_008940	Mm.458023
	A_30_P01030704	131.102	808.28	-1.44314	1.40764
Prkd1	A_51_P363338	38.4112	804.132	-2.32791	2.28655	protein kinase D1	NM_008858	Mm.133719
Vwf	A_55_P2169659	38.1459	803.3	-2.41182	2.21115	Von Willebrand factor homolog	AK083237	Mm.22339
C530043K16Rik	A_55_P2425761	74.1397	797.566	-1.89967	1.75424	RIKEN cDNA C530043K16 gene	AK083074	Mm.445757
Adgrl2	A_66_P108224	116.088	792.842	-1.55667	1.44177	adhesion G protein-coupled receptor L2	NM_001081298	Mm.9776
Aqp11	A_55_P1995507	47.3475	791.899	-2.21061	2.07997	aquaporin 11	NM_175105	Mm.29756
	A_55_P2173210	95.7201	788.938	-1.62083	1.64881		XM_011238171
Rasgef1a	A_51_P200517	49.4342	785.46	-2.15786	2.05872	RasGEF domain family, member 1A	NM_027526	Mm.87660
Pcsk5	A_52_P544043	50.0887	783.503	-2.217	1.97701	proprotein convertase subtilisin/kexin type 5	NM_001163144	Mm.3401
Hbb-b2	A_55_P2038540	21.3134	778.086	-3.12536	2.29136	hemoglobin, beta adult minor chain	NM_016956	Mm.467412
Masp1	A_52_P247185	30.5536	773.126	-2.724	2.16392	mannan-binding lectin serine peptidase 1	XM_006521828	Mm.1213
Ada	A_66_P118038	22.533	772.884	-2.68625	2.64052	adenosine deaminase	NM_007398	Mm.388
Rapgef4	A_55_P2484679	8.99751	771.629	-3.52602	3.12285	Rap guanine nucleotide exchange factor (GEF) 4	NM_001204165	Mm.196153
Tle6	A_51_P368591	61.8848	768.527	-1.9333	1.92777	transducin-like enhancer of split 6, homolog of Drosophila E(spl)	NM_053254	Mm.206764
Lsmem2	A_55_P2914318	160.668	767.569	-1.16539	1.31745	leucine-rich single-pass membrane protein 2	XM_003688868	Mm.475142
Gm11716	A_55_P2091751	75.3507	757.414	-1.79347	1.76255	predicted gene 11716	XR_389090
Hlx	A_51_P179701	129.377	752.012	-1.4056	1.3602	H2.0-like homeobox	NM_008250	Mm.1347
Trim16	A_55_P1998947	64.8503	750.974	-1.93153	1.82868	tripartite motif-containing 16	NM_053169	Mm.117087
Gm9910	A_66_P124254	68.5508	747.875	-1.96248	1.7117	predicted gene 9910	AK046653	Mm.149403
	A_55_P1986781	123.181	743.174	-1.60359	1.21595		AK038159
Cdr2	A_55_P2787697	123.655	739.79	-1.40862	1.39881	cerebellar degeneration-related 2	NM_007672	Mm.1640
Gm6403	A_66_P140699	58.0138	738.528	-1.91813	1.97867	predicted gene 6403	XR_865914	Mm.2251
	A_52_P955185	21.1939	737.558	-2.68284	2.66483		AK031453	Mm.440748
Slc12a7	A_55_P2738442	121.717	734.924	-1.4232	1.39749	solute carrier family 12, member 7	NM_011390	Mm.275800
Csf3	A_51_P317176	37.3361	734.757	-2.44391	2.08134	colony stimulating factor 3 (granulocyte)	NM_009971	Mm.1238
Cd248	A_51_P188271	57.381	731.507	-1.95108	1.94777	CD248 antigen, endosialin	NM_054042	Mm.29597
Tbx3	A_55_P2732021	87.6575	729.261	-1.66331	1.61981	T-box 3	NM_198052	Mm.219139
Tmem37	A_51_P401987	129.298	727.629	-1.32709	1.39204	transmembrane protein 37	NM_019432	Mm.24750
Zc3h12a	A_51_P297925	112.168	726.492	-1.42895	1.49297	zinc finger CCCH type containing 12A	NM_153159	Mm.402
Myo1e	A_55_P2727394	102.222	722.215	-1.54966	1.49769	myosin IE	AK009155
Ehd4	A_66_P138661	32.0823	717.248	-2.34703	2.36223	EH-domain containing 4	AK147186	Mm.132226
Igf1	A_51_P147942	45.7428	711.75	-2.18558	2.0008	insulin-like growth factor 1	NM_010512	Mm.268521
D730045B01Rik	A_51_P473438	111.668	711.293	-1.30084	1.59701	RIKEN cDNA D730045B01 gene	AK080901	Mm.160009
Ripk1	A_55_P2713935	109.059	710.611	-1.48247	1.4481	receptor (TNFRSF)-interacting serine-threonine kinase 1	AK048989	Mm.374799
Smad6	A_51_P427926	47.6166	707.656	-2.61205	1.50808	SMAD family member 6	NM_008542	Mm.325757
Mast4	A_55_P2722473	96.1683	707.607	-1.50359	1.60236	microtubule associated serine/threonine kinase family member 4	AK084597	Mm.447520
Cdkn2b	A_55_P1988183	109.917	702.921	-1.40613	1.49744	cyclin-dependent kinase inhibitor 2B (p15, inhibits CDK4)	NM_007670	Mm.423094
Chst2	A_55_P2054062	71.1539	696.042	-1.74144	1.77535	carbohydrate sulfotransferase 2	NM_018763	Mm.212446
Mctp1	A_55_P2736605	30.8726	694.305	-2.33186	2.38594	multiple C2 domains, transmembrane 1	AK154322	Mm.316249
Adamts9	A_51_P407417	60.1423	693.575	-2.0199	1.73432	a disintegrin-like and metallopeptidase (reprolysin type) with thrombospondin type 1 motif, 9	AK030699	Mm.257557
Mlc1	A_55_P1991164	51.7366	692.438	-2.22384	1.74521	megalencephalic leukoencephalopathy with subcortical cysts 1 homolog (human)	NM_133241	Mm.32780
Cxcr4	A_52_P585124	18.5442	686.356	-2.81618	2.62036	chemokine (C-X-C motif) receptor 4	NM_009911	Mm.1401
Ankrd37	A_52_P319438	114.581	684.354	-1.41057	1.39443	ankyrin repeat domain 37	NM_001039562	Mm.334517
Tmtc2	A_51_P288916	46.0098	682.574	-2.21402	1.90358	transmembrane and tetratricopeptide repeat containing 2	NM_177368	Mm.25225
	A_30_P01032661	104.988	681.523	-1.47922	1.44594
Neurl2	A_51_P418935	135.45	677.313	-1.25818	1.29051	neuralized-like 2 (Drosophila)	NM_001082974	Mm.474586
Lipe	A_51_P435363	65.5833	670.354	-1.8195	1.76065	lipase, hormone sensitive	NM_010719	Mm.333679
Kcnb1	A_52_P350554	37.8111	669.02	-2.25654	2.11526	potassium voltage gated channel, Shab-related subfamily, member 1	NM_008420	Mm.205341
Aplp1	A_51_P432380	100.838	666.894	-1.53873	1.41331	amyloid beta (A4) precursor-like protein 1	NM_007467	Mm.2381
Sox17	A_55_P2728222	40.9516	663.015	-2.22565	2.01803	SRY (sex determining region Y)-box 17	NM_011441	Mm.279103
Calml4	A_52_P367760	55.8233	659.184	-2.03831	1.75006	calmodulin-like 4	NM_138304	Mm.440576
Fam167b	A_52_P326657	19.9986	657.979	-2.68436	2.58234	family with sequence similarity 167, member B	NM_182783	Mm.20377
Magix	A_51_P504214	10.1752	657.875	-3.30531	2.936	MAGI family member, X-linked	NM_018832	Mm.67912
	A_66_P118343	111.077	656.187	-1.3744	1.41478
Rhbdl2	A_52_P446677	19.4679	655.576	-2.83616	2.46406	rhomboid, veinlet-like 2 (Drosophila)	NM_183163	Mm.37334
Hs3st3b1	A_66_P106166	29.1055	647.447	-2.35663	2.34539	heparan sulfate (glucosamine) 3-O-sulfotransferase 3B1	NM_018805	Mm.274426
Ncoa7	A_55_P2743145	22.9938	640.976	-2.86214	2.16544	nuclear receptor coactivator 7	BC080670	Mm.297903
	A_65_P20108	16.6054	633.502	-2.80935	2.67091		BB213274	Mm.446927
Pmaip1	A_51_P477121	89.0522	631.122	-1.60036	1.45146	phorbol-12-myristate-13-acetate-induced protein 1	NM_021451	Mm.271878
Ccdc85a	A_51_P101985	24.559	629.986	-2.36013	2.54749	coiled-coil domain containing 85A	AK087049	Mm.93759
Dlc1	A_55_P2716037	67.5016	627.73	-1.76844	1.67533	deleted in liver cancer 1	AK040846
Trim46	A_66_P120945	116.675	627.444	-1.36601	1.2876	tripartite motif-containing 46	NM_183037	Mm.331156
Enah	A_52_P568217	54.9151	627.372	-1.97623	1.76445	enabled homolog (Drosophila)	NM_010135	Mm.389224
Paqr7	A_51_P430973	26.7892	626.784	-2.54795	2.22692	progestin and adipoQ receptor family member VII	NM_027995	Mm.142343
Ceacam1	A_66_P123304	91.9601	626.177	-1.49885	1.49527	carcinoembryonic antigen-related cell adhesion molecule 1	NM_001039186	Mm.322502
Shroom3	A_51_P195124	79.5695	620.763	-1.75647	1.43391	shroom family member 3	NM_015756	Mm.46014
Scube3	A_55_P2167530	11.6561	616.951	-3.21251	2.74012	signal peptide, CUB domain, EGF-like 3	XM_006524324
Fat4	A_52_P675530	66.3575	606.637	-1.82889	1.59023	FAT tumor suppressor homolog 4 (Drosophila)	NM_183221	Mm.316210
Cxcl16	A_52_P99888	91.9312	604.702	-1.40627	1.53795	chemokine (C-X-C motif) ligand 16	NM_023158	Mm.425692
Plcb1	A_52_P506930	17.925	603.261	-2.91383	2.38554	phospholipase C, beta 1	NM_019677	Mm.330607
Gper1	A_55_P2870056	114.368	603.055	-1.43229	1.19294	G protein-coupled estrogen receptor 1	NM_029771	Mm.389706
Aqp11	A_55_P2730441	35.9675	598.505	-2.29045	1.99277	aquaporin 11	NM_175105	Mm.29756
Fam181b	A_51_P158678	59.4413	591.852	-1.89835	1.64397	family with sequence similarity 181, member B	NM_021427	Mm.113787
Kcna5	A_52_P58283	47.9988	589.273	-2.04923	1.79526	potassium voltage-gated channel, shaker-related subfamily, member 5	NM_145983	Mm.222831
	A_30_P01022868	89.2249	580.123	-1.64297	1.28449
Abr	A_52_P502032	111.498	577.623	-1.31782	1.28192	active BCR-related gene	NM_198018	Mm.258939
Efhd1	A_55_P2117119	45.2576	577.258	-1.96638	1.93323	EF hand domain containing 1	NM_028889	Mm.247951
Chrm2	A_55_P2055284	4.83097	575.483	-3.80339	3.31956	cholinergic receptor, muscarinic 2, cardiac	NM_203491	Mm.448632
Plat	A_52_P405772	40.9804	572.746	-2.00645	2.02506	plasminogen activator, tissue	AK053476	Mm.154660
Vwf	A_55_P2718900	69.1003	572.547	-1.60845	1.66881	Von Willebrand factor homolog	AK053806	Mm.22339
Bace2	A_51_P481221	28.5776	571.318	-2.49691	2.05105	beta-site APP-cleaving enzyme 2	NM_019517	Mm.97885
Rhpn2	A_51_P135012	67.5585	570.709	-1.79515	1.51002	rhophilin, Rho GTPase binding protein 2	NM_027897	Mm.286600
Hecw2	A_51_P454190	69.3358	569.678	-1.62757	1.63753	HECT, C2 and WW domain containing E3 ubiquitin protein ligase 2	NM_001001883	Mm.132150
Neo1	A_51_P476728	46.5883	569.33	-1.96144	1.87641	neogenin	NM_008684	Mm.42249
F2rl3	A_55_P2011573	10.4855	567.637	-3.21023	2.77489	coagulation factor II (thrombin) receptor-like 3	NM_007975	Mm.12948
Gcnt2	A_52_P24477	53.8113	563.441	-2.35623	1.25868	glucosaminyl (N-acetyl) transferase 2, I-branching enzyme	NM_133219	Mm.314757
LOC102631977	A_52_P440265	57.1338	563.132	-1.70526	1.82242	uncharacterized LOC102631977	XR_406167
Gcnt2	A_55_P2025595	26.4588	563.015	-2.69866	1.93932	glucosaminyl (N-acetyl) transferase 2, I-branching enzyme	NM_008105	Mm.314757
Egr4	A_51_P270426	50.4141	556.895	-2.08543	1.6067	early growth response 4	NM_020596	Mm.44137
Rasd2	A_55_P2107155	77.9853	555.416	-1.60737	1.45155	RASD family, member 2	NM_029182	Mm.179267
Apol8	A_51_P115471	37.9808	552.213	-1.9787	2.10981	apolipoprotein L 8	XM_006520932	Mm.125650
Slc6a6	A_52_P178151	71.2179	550.038	-1.61841	1.55744	solute carrier family 6 (neurotransmitter transporter, taurine), member 6	NM_009320	Mm.395650
Nkd2	A_55_P2143282	12.3531	549.308	-2.94225	2.75904	naked cuticle 2 homolog (Drosophila)	NM_028186	Mm.45506
Mpped2	A_52_P408025	22.6797	546.782	-2.56262	2.2555	metallophosphoesterase domain containing 2	NM_001143683	Mm.45628
St8sia4	A_66_P111691	57.9483	545.927	-1.73959	1.72291	ST8 alpha-N-acetyl-neuraminide alpha-2,8-sialyltransferase 4	NM_001159745	Mm.306228
Kcnj2	A_55_P2500688	35.6461	544.236	-2.02063	2.13841	potassium inwardly-rectifying channel, subfamily J, member 2	NM_008425	Mm.4951
Sowahc	A_52_P98625	48.9244	543.263	-1.95482	1.74483	sosondowah ankyrin repeat domain family member C	NM_172939	Mm.3036
Nrp1	A_55_P2738087	5.45569	542.446	-3.616	3.2462	neuropilin 1	AK164378	Mm.271745
	A_66_P124690	45.6144	541.037	-1.96424	1.83055		BC047217	Mm.441948
Adamts8	A_55_P2005833	43.0017	537.421	-1.87565	1.99456	a disintegrin-like and metallopeptidase (reprolysin type) with thrombospondin type 1 motif, 8	NM_013906	Mm.100582
Itga3	A_52_P301804	63.5741	537.258	-1.7086	1.59713	integrin alpha 3	NM_013565	Mm.57035
Mast4	A_55_P2722468	55.6953	535.6	-1.75081	1.74134	microtubule associated serine/threonine kinase family member 4	AK138065	Mm.202606
P2ry6	A_55_P2934712	78.2218	534.705	-1.53269	1.46704	pyrimidinergic receptor P2Y, G-protein coupled, 6	AK008496	Mm.235193
Mtmr11	A_52_P350537	85.4386	528.814	-1.41113	1.44529	myotubularin related protein 11	NM_181409	Mm.268536
Ddah1	A_51_P110471	89.1578	524.216	-1.501	1.28136	dimethylarginine dimethylaminohydrolase 1	NM_026993	Mm.234247
Car8	A_51_P392005	5.6832	523.485	-3.38274	3.36919	carbonic anhydrase 8	NM_007592	Mm.119320
Nrp1	A_55_P2734297	7.13232	520.21	-3.45723	2.95797	neuropilin 1	AK135428	Mm.271745
Bdkrb2	A_55_P2053978	22.2396	519.505	-2.39222	2.38034	bradykinin receptor, beta 2	NM_009747	Mm.390475
Pianp	A_55_P2004532	65.7767	518.741	-1.61756	1.58843	PILR alpha associated neural protein	NM_175696	Mm.295327
Slc2a3	A_52_P354744	57.3192	515.96	-1.67707	1.71973	solute carrier family 2 (facilitated glucose transporter), member 3	NM_011401	Mm.395108
Crispld1	A_66_P139805	20.6782	514.726	-2.51321	2.35104	cysteine-rich secretory protein LCCL domain containing 1	NM_031402	Mm.289625
Cldn15	A_51_P306710	83.6088	512.467	-1.39363	1.44873	claudin 15	NM_021719	Mm.87202
St6gal1	A_52_P161630	64.7191	510.075	-1.63728	1.56779	beta galactoside alpha 2,6 sialyltransferase 1	NM_145933	Mm.149029
Abcb1b	A_51_P245368	26.4639	508.887	-2.47048	2.02139	ATP-binding cassette, sub-family B (MDR/TAP), member 1B	NM_011075	Mm.146649
Trim16	A_52_P325477	29.2788	504.365	-2.35667	1.9765	tripartite motif-containing 16	NM_053169	Mm.117087
	A_65_P13357	42.8329	504.24	-2.43096	1.35299		AK047114	Mm.441635
Hspg2	A_55_P1959648	77.456	503.245	-1.35544	1.571	perlecan (heparan sulfate proteoglycan 2)	NM_008305	Mm.273662
Proser2	A_66_P130911	66.4826	502.011	-1.55754	1.58576	proline and serine rich 2	AK132370	Mm.133542
Bmp4	A_51_P383741	81.6397	493.908	-1.51241	1.31112	bone morphogenetic protein 4	NM_007554	Mm.6813
Mctp1	A_52_P657657	45.1508	490.811	-1.92984	1.73914	multiple C2 domains, transmembrane 1	NM_030174	Mm.316249
Mob3c	A_51_P362202	82.2183	490.11	-1.23871	1.56349	MOB kinase activator 3C	NM_175308	Mm.35571
Myo10	A_52_P414166	43.8567	488.133	-1.85843	1.8446	myosin X	AK089482
F5	A_66_P116192	73.0749	487.549	-1.52382	1.4409	coagulation factor V	NM_007976	Mm.12900
Hoxb9	A_52_P973575	28.5359	483.457	-2.22962	2.07954	homeobox B9	NM_008270	Mm.258271
	A_55_P2045136	10.9054	482.878	-3.1024	2.59277		XM_001477102	Mm.322624
Plcb1	A_55_P2735200	8.93448	482.49	-3.36368	2.61792	phospholipase C, beta 1	AK141464	Mm.330607
Ahcyl2	A_55_P2721374	83.9704	474.38	-1.30697	1.41775	S-adenosylhomocysteine hydrolase-like 2	AK165725
Pde12	A_66_P125061	84.0257	471.905	-1.3459	1.37032	phosphodiesterase 12	NM_178668	Mm.290758
Pomc	A_52_P671543	41.0902	469.93	-1.82626	1.91594	pro-opiomelanocortin-alpha	NM_008895	Mm.277996
	A_30_P01033176	53.5133	466.481	-1.61782	1.73265
Cd44	A_55_P2912261	92.4991	463.448	-1.42391	1.12761	CD44 antigen	NM_009851	Mm.423621
Heg1	A_51_P437050	65.4073	461.64	-1.63132	1.41455	HEG homolog 1 (zebrafish)	XM_006522715	Mm.245741
Zfp462	A_55_P2830411	60.6185	461.305	-1.57511	1.57941	zinc finger protein 462	NM_172867	Mm.102904
Limch1	A_52_P456392	91.6456	460.207	-1.29526	1.25951	LIM and calponin homology domains 1	NM_001001980	Mm.374778
	A_30_P01022883	30.0379	457.766	-2.20584	1.95054
Galnt12	A_51_P188911	90.3843	456.389	-1.3799	1.18284	UDP-N-acetyl-alpha-D-galactosamine:polypeptide N-acetylgalactosaminyltransferase 12	NM_172693	Mm.132246
Pde9a	A_51_P383194	39.0879	454.653	-1.95015	1.81644	phosphodiesterase 9A	NM_008804	Mm.10812
Mcf2l	A_51_P107658	46.638	447.653	-1.79245	1.69697	mcf.2 transforming sequence-like	NM_178076	Mm.334413
	A_30_P01019383	85.0494	447.138	-1.48676	1.13422
5930403L14Rik	A_55_P2508109	61.5093	446.873	-1.58266	1.50495	RIKEN cDNA 5930403L14 gene	NR_045643	Mm.436738
St6galnac2	A_52_P577819	18.7026	446.537	-2.56937	2.23472	ST6 (alpha-N-acetyl-neuraminyl-2,3-beta-galactosyl-1,3)-N-acetylgalactosaminide alpha-2,6-sialyltransferase 2	AK136381	Mm.3947
Pitpnm2	A_52_P338651	69.8027	446.228	-1.47781	1.42524	phosphatidylinositol transfer protein, membrane-associated 2	NM_011256	Mm.44261
AU015791	A_55_P2734872	36.5201	439.787	-1.8366	1.98007	expressed sequence AU015791	NR_102381	Mm.274150
Mex3a	A_52_P706060	60.7318	437.997	-1.38939	1.68763	mex3 homolog A (C. elegans)	NM_001029890	Mm.275154
Lmo1	A_52_P331762	52.2458	437.281	-1.74726	1.54454	LIM domain only 1	NM_057173	Mm.360145
Pde4d	A_51_P120990	52.7526	435.449	-1.66302	1.6088	phosphodiesterase 4D, cAMP specific	NM_011056	Mm.434429
Gm13152	A_55_P2169963	58.4975	434.077	-1.7233	1.39482	predicted gene 13152	NM_001039209	Mm.486791
Cyyr1	A_51_P462461	59.9195	432.755	-1.7136	1.36548	cysteine and tyrosine-rich protein 1	NM_144853	Mm.213203
Plscr2	A_55_P2721548	9.7693	431.467	-2.88558	2.8059	phospholipid scramblase 2
Gpr68	A_55_P1956083	83.6942	431.462	-1.37298	1.21968	G protein-coupled receptor 68	NM_175493	Mm.32160
Srgn	A_55_P2715610	29.054	426.917	-2.02155	2.08223	serglycin	XM_006513374	Mm.486627
Palmd	A_55_P2037817	47.6068	425.379	-2.28057	1.10557	palmdelphin	AK136939	Mm.253736
Plekha7	A_55_P2174601	22.9055	420.654	-2.38212	2.04338	pleckstrin homology domain containing, family A member 7	NM_001305186	Mm.3741
Gm10791	A_55_P1994290	50.4351	418.345	-1.66332	1.6155	predicted gene 10791	NR_045889	Mm.441351
8430426J06Rik	A_66_P117837	22.0017	415.615	-2.34512	2.12107	RIKEN cDNA 8430426J06 gene	NR_077229	Mm.296832
Fam171a1	A_52_P493534	62.3647	413.526	-1.528	1.4278	family with sequence similarity 171, member A1	NM_001081161	Mm.23044
Col13a1	A_52_P147487	7.70127	413.007	-3.16913	2.80242	collagen, type XIII, alpha 1	NM_007731	Mm.300931
Cxcl10	A_55_P2016459	68.5165	412.716	-1.54037	1.27688	chemokine (C-X-C motif) ligand 10	AK156907
	A_30_P01020954	30.9442	411.297	-2.40554	1.55353
Adamtsl2	A_51_P367780	7.3285	410.967	-3.22381	2.81218	ADAMTS-like 2	NM_029981	Mm.330088
Stat3	A_52_P569499	80.3249	409.258	-1.19908	1.37664	signal transducer and activator of transcription 3	AK079406	Mm.249934
Fjx1	A_55_P2100884	55.8676	408.951	-1.65677	1.4417	four jointed box 1 (Drosophila)	NM_010218	Mm.29730
Pcdh19	A_52_P432969	37.7985	405.227	-1.89325	1.7557	protocadherin 19	NM_001105245	Mm.39738
D830044I16Rik	A_55_P2743334	62.2786	404.875	-1.51827	1.40903	RIKEN cDNA D830044I16 gene	XR_378494	Mm.304201
Gm10419	A_66_P101453	10.057	401.659	-2.67524	2.87108	predicted gene 10419	XR_888611	Mm.131865
Slc1a1	A_52_P637988	4.22708	401.611	-3.64461	3.15201	solute carrier family 1 (neuronal/epithelial high affinity glutamate transporter, system Xag), member 1	NM_009199	Mm.246670
Nanos1	A_55_P2811897	67.2722	400.848	-1.31405	1.48755	nanos homolog 1 (Drosophila)	NM_178421	Mm.186390
Map3k8	A_55_P2718745	77.5469	399.88	-1.24299	1.35006	mitogen-activated protein kinase kinase kinase 8	AK041009	Mm.3275
Dkk2	A_51_P241068	53.2172	399.646	-1.51631	1.61908	dickkopf homolog 2 (Xenopus laevis)	NM_020265	Mm.103593
	A_52_P1011967	7.01988	398.51	-3.12304	2.93061		AK047137	Mm.365587
Anxa8	A_51_P207591	54.7012	398.319	-1.56526	1.52565	annexin A8	NM_013473	Mm.3267
Tmigd1	A_55_P2727296	10.3231	398.207	-2.80794	2.68826	transmembrane and immunoglobulin domain containing 1	NM_025655	Mm.25138
Rrad	A_51_P240253	36.5679	393.903	-1.68479	1.97102	Ras-related associated with diabetes	NM_019662	Mm.29467
	A_30_P01033574	68.5554	393.629	-1.49872	1.2494
Ehbp1l1	A_55_P2738832	46.5045	390.824	-1.69136	1.60634	EH domain binding protein 1-like 1	NM_001114597	Mm.210447
	A_30_P01027500	38.6858	388.656	-1.84421	1.71103
Ptprj	A_55_P1992099	63.4553	384.416	-1.39925	1.42623	protein tyrosine phosphatase, receptor type, J	NM_008982	Mm.330393
B3gnt3	A_55_P2139546	49.2025	381.081	-1.73052	1.4494	UDP-GlcNAc:betaGal beta-1,3-N-acetylglucosaminyltransferase 3	NM_028189	Mm.290837
	A_52_P83363	39.6359	378.174	-1.73991	1.74089		AK015025
Fut4	A_52_P200458	51.7039	376.759	-1.58936	1.50256	fucosyltransferase 4	NM_010242	Mm.63450
Zfp366	A_55_P2103661	51.0992	372.827	-1.52561	1.56814	zinc finger protein 366	NM_001004149	Mm.343207
Amigo2	A_51_P176972	58.6337	367.892	-1.38797	1.48814	adhesion molecule with Ig like domain 2	NM_178114	Mm.24005
	A_30_P01020104	12.7652	366.713	-2.72901	2.34198
Nrp1	A_52_P174942	4.07059	366.575	-3.61593	3.10342	neuropilin 1	AK040447	Mm.271745
Mcf2l	A_55_P2060193	21.4869	360.49	-2.38747	1.90759	mcf.2 transforming sequence-like	NM_001159486	Mm.334413
Rasl11a	A_51_P340699	35.6141	360.189	-1.86042	1.70444	RAS-like, family 11, member A	NM_026864	Mm.266978
Csf2rb	A_55_P2743485	15.4517	356.598	-2.35884	2.39625	colony stimulating factor 2 receptor, beta, low-affinity (granulocyte-macrophage)	NM_007780	Mm.235324
	A_30_P01028666	43.3177	355.796	-1.69478	1.56987
	A_30_P01017643	36.2658	355.79	-1.78043	1.74054
Slc4a4	A_55_P2912219	40.9913	354.755	-1.67979	1.66027	solute carrier family 4 (anion exchanger), member 4	NM_018760	Mm.41044
Fam20c	A_51_P117865	58.4874	354.317	-1.40313	1.42234	family with sequence similarity 20, member C	NM_030565	Mm.320355
4833432E10Rik	A_66_P100846	32.431	350.89	-2.36088	1.30132	RIKEN cDNA 4833432E10 gene	AK019520	Mm.380800
Ankrd33b	A_52_P92121	12.0184	350.549	-2.69289	2.40004	ankyrin repeat domain 33B	NM_001164441	Mm.102470
Vcam1	A_52_P520495	39.8712	349.482	-1.70952	1.6489	vascular cell adhesion molecule 1	NM_011693	Mm.76649
Adarb1	A_55_P2639756	46.2912	348.346	-1.61054	1.5278	adenosine deaminase, RNA-specific, B1	BC062806	Mm.276815
Vegfc	A_55_P2745057	19.4195	348.227	-2.42977	1.9613	vascular endothelial growth factor C	NM_009506	Mm.1402
C1qtnf5	A_55_P2355330	57.5566	347.577	-1.4347	1.38621	C1q and tumor necrosis factor related protein 5	NM_001040632	Mm.227110
Gm10687	A_55_P2023419	65.0385	345.185	-0.855123	1.77951	predicted gene 10687	AK143007	Mm.429758
Coro2a	A_51_P281033	17.3682	343.315	-2.23064	2.30099	coronin, actin binding protein 2A	NM_178893	Mm.416311
	A_55_P2394968	56.6182	343.186	-1.5335	1.29278		AK087292	Mm.438129
Runx1t1	A_52_P612137	25.4139	342.024	-2.12409	1.85294	runt-related transcription factor 1; translocated to, 1 (cyclin D-related)	NM_009822	Mm.4909
Anxa3	A_55_P2738723	33.1777	341.824	-1.95892	1.63267	annexin A3	AK169423	Mm.7214
Gm5127	A_55_P2123616	9.06998	340.243	-2.94843	2.50752	predicted gene 5127	NM_001033541	Mm.249319
Irgm1	A_55_P2719704	38.2792	339.135	-1.65616	1.7177	immunity-related GTPase family M member 1	AK083346
Rarres1	A_55_P2932650	9.32045	338.232	-3.05904	2.34906	retinoic acid receptor responder (tazarotene induced) 1	NM_001164763	Mm.38002
Gm14085	A_55_P2098971	4.32385	338.222	-3.39643	3.11971	predicted gene 14085	NM_001085518	Mm.482295
Lcp1	A_55_P2066613	13.9762	337.827	-2.67063	2.15123	lymphocyte cytosolic protein 1	NM_008879	Mm.153911
Pde4d	A_55_P2010396	55.7314	336.501	-1.63809	1.18258	phosphodiesterase 4D, cAMP specific	NM_011056	Mm.434429
Pde4d	A_55_P1986461	5.0612	335.303	-3.2552	3.02127	phosphodiesterase 4D, cAMP specific	AK032648
Egr3	A_52_P440836	21.692	334.835	-2.0332	2.14163	early growth response 3	NM_001289925	Mm.103737
Dnm3	A_51_P448458	60.0231	331.467	-1.38256	1.30934	dynamin 3	NM_001038619	Mm.441620
Slc2a6	A_55_P1960238	21.1534	330.815	-2.04174	2.15196	solute carrier family 2 (facilitated glucose transporter), member 6	NM_172659	Mm.41203
Myo1e	A_51_P185141	59.7514	329.786	-1.42108	1.27003	myosin IE	NM_181072	Mm.249311
Nrn1	A_55_P2822982	14.8708	324.026	-2.47966	2.19252	neuritin 1	NM_153529	Mm.232930
Notch4	A_55_P2740966	20.7225	321.58	-2.18176	2.00078	notch 4	NM_010929	Mm.173813
	A_66_P120291	29.608	321.278	-1.88948	1.77691		BY707261	Mm.416877
Syt15	A_52_P319954	30.5999	318.682	-2.29941	1.30773	synaptotagmin XV	NM_176931	Mm.228006
Tox3	A_55_P2145711	6.87511	318.158	-3.06598	2.69286	TOX high mobility group box family member 3	NM_172913	Mm.302755
Enah	A_55_P2066463	28.2405	318.031	-1.90854	1.81141	enabled homolog (Drosophila)	NM_010135	Mm.389224
Cadm3	A_51_P244194	31.5418	316.391	-1.83352	1.71948	cell adhesion molecule 3	NM_053199	Mm.330524
Zdhhc18	A_55_P2744715	60.0155	313.937	-1.43471	1.17898	zinc finger, DHHC domain containing 18	DQ113650	Mm.331948
Kazn	A_52_P128068	29.1307	309.576	-1.83194	1.80437	kazrin, periplakin interacting protein	NM_144531	Mm.255986
Samd12	A_66_P100490	28.8716	309.255	-1.93294	1.71476	sterile alpha motif domain containing 12	NM_177225	Mm.442455
Id4	A_51_P494430	15.5343	306.967	-2.42951	2.10167	inhibitor of DNA binding 4	NM_031166	Mm.458006
Tm6sf1	A_55_P1989846	56.7678	306.834	-1.4691	1.19184	transmembrane 6 superfamily member 1	NM_145375	Mm.221412
Slc1a1	A_51_P110759	4.20915	306.826	-3.45254	2.96184	solute carrier family 1 (neuronal/epithelial high affinity glutamate transporter, system Xag), member 1	NM_009199	Mm.246670
Hrh1	A_55_P2045007	8.4682	305.413	-3.02265	2.37654	histamine receptor H1	NM_001252643	Mm.333327
Ifi205	A_55_P1962918	39.3705	305.052	-1.58082	1.59968	interferon activated gene 205	NM_172648	Mm.425061
Sh3rf1	A_52_P299846	53.6245	304.01	-1.3066	1.42318	SH3 domain containing ring finger 1	NM_021506	Mm.27949
Foxd2	A_55_P2160810	18.2696	301.705	-2.05157	2.22068	forkhead box D2	NM_008593	Mm.7997
	A_51_P285020	27.619	300.317	-2.07428	1.59509		XR_869279	Mm.446088
Rhbdl2	A_55_P2743507	7.32275	299.504	-2.98787	2.5928	rhomboid, veinlet-like 2 (Drosophila)	BC115495	Mm.37334
Gm13986	A_66_P105741	41.4416	298.011	-1.60689	1.46595	predicted gene 13986	NR_126479	Mm.235844
Esyt1	A_55_P2732753	49.7316	296.96	-1.4112	1.39346	extended synaptotagmin-like protein 1	AK080094	Mm.66056
Slit3	A_51_P301809	11.7038	296.351	-2.5291	2.35979	slit homolog 3 (Drosophila)	NM_011412	Mm.478604
Slc9a3r1	A_55_P2740779	25.4594	293.814	-1.87957	1.87569	solute carrier family 9 (sodium/hydrogen exchanger), member 3 regulator 1	NM_012030	Mm.27842
	A_55_P2734467	50.4903	288.688	-2.22401	0.518046		AK136017
Gdnf	A_55_P2045896	40.1507	285.821	-1.65387	1.40437	glial cell line derived neurotrophic factor	NM_010275	Mm.4679
Pla2g4f	A_52_P585907	7.83	285.705	-3.21805	2.19794	phospholipase A2, group IVF	NM_001024145	Mm.24880
	A_30_P01021038	36.5544	284.781	-1.66026	1.5281
Gm11730	A_66_P101624	28.6094	280.86	-1.80359	1.71833	predicted gene 11730	AK086245	Mm.383718
	A_51_P321057	35.7733	279.964	-1.70102	1.49389		AK170323	Mm.462772
Slc26a10	A_51_P357043	6.10451	276.546	-3.04379	2.68434	solute carrier family 26, member 10	AK052641	Mm.248373
St14	A_51_P282837	38.7182	273.31	-1.56374	1.48234	suppression of tumorigenicity 14 (colon carcinoma)	NM_011176	Mm.243926
Nckap5l	A_51_P349281	33.4026	271.827	-1.57308	1.67821	NCK-associated protein 5-like	NM_001001884	Mm.22915
Ttc39c	A_66_P108059	6.85888	271.779	-2.6948	2.84014	tetratricopeptide repeat domain 39C	NM_028341	Mm.52526
Lpar4	A_52_P438036	30.576	271.231	-1.75897	1.61671	lysophosphatidic acid receptor 4	NM_175271	Mm.90147
Ltf	A_52_P15388	17.6957	271.122	-2.20382	1.96027	lactotransferrin	NM_008522	Mm.282359
Zfp462	A_52_P655285	24.232	270.206	-2.03302	1.67268	zinc finger protein 462	NM_172867	Mm.102904
Flt1	A_52_P405145	8.46104	270.178	-3.15458	2.06897	FMS-like tyrosine kinase 1	AK005502	Mm.389712
	A_30_P01032259	50.3344	269.952	-1.34192	1.30779
Adgrg6	A_66_P124120	13.2234	268.921	-2.49495	2.0777	adhesion G protein-coupled receptor G6	NM_001002268	Mm.440142
2310040G24Rik	A_66_P119350	31.7368	268.262	-1.72364	1.5824	RIKEN cDNA 2310040G24 gene	NR_040293	Mm.333223
Irx3	A_55_P1967149	29.6945	268.258	-1.66684	1.73513	Iroquois related homeobox 3	NM_001253822	Mm.238044
Alox12	A_51_P520306	20.204	265.736	-1.88911	2.0548	arachidonate 12-lipoxygenase	NM_007440	Mm.12286
Gm16486	A_51_P103560	50.0041	263.954	-1.40826	1.21853	predicted gene 16486	XM_006509813	Mm.462671
Trim27	A_52_P601446	46.2949	261.747	-0.951328	1.77454	tripartite motif-containing 27	AK049314	Mm.462124
Smad7	A_55_P2741400	19.6377	261.011	-2.02093	1.93811	SMAD family member 7	NM_001042660	Mm.34407
Rin1	A_51_P211765	10.4608	259.534	-2.88091	1.97857	Ras and Rab interactor 1	NM_145495	Mm.271922
Ankrd9	A_55_P2904034	51.4657	258.416	-1.35837	1.19626	ankyrin repeat domain 9	NM_175207	Mm.250989
Gm32092	A_55_P2557883	50.4608	255.984	-1.30313	1.26631	predicted gene, 32092	XR_874644
	A_30_P01028737	12.4129	252.856	-2.51474	2.06029
	A_30_P01026441	35.1088	251.48	-1.59847	1.4687
Tnfrsf22	A_66_P134272	37.9623	249.866	-1.46709	1.47805	tumor necrosis factor receptor superfamily, member 22	XM_006508662	Mm.261384
Col4a3	A_55_P2635625	12.0728	249.85	-3.00678	1.59108	collagen, type IV, alpha 3	NM_007734	Mm.389135
	A_30_P01030881	19.4869	249.314	-2.16138	1.74263
Fam13c	A_52_P590781	8.44525	249.048	-2.78751	2.32125	family with sequence similarity 13, member C	NM_024244	Mm.477813
[truncated: 206 more rows]
